# Supplementary material for: Overexpressed HSF1 cancer signature genes cluster in human chromosome 8q
Source: Hum Genomics. 2017 Dec 21;11:35. doi: 10.1186/s40246-017-0131-5 (PMC5740759; doi:10.1186/s40246-017-0131-5)
Supplement: Supplementary file 1 — Statistical tests of observing HSF1-CanSig genes by chromosome arm. Table S2. List of 475 HSF1-CanSig genes. Table S3. List of 29 primary tumor sites. Table S4. Overexpression scores of HSF1-CanSig genes in each primary site. Table S5. Top 100 most frequently overexpressed HSF1-CanSig genes. Table S6. Genomic coordinates of syntenic genes. Table S7. Genomic coordinates of HSF1’s flanking genes. Table S8. List of TCGA studies queried in WebGestalt website. (XLSX 643 kb) [file 40246_2017_131_MOESM1_ESM.xlsx]

## Sheet: Table S1-Hypergeom-Fisher
Table S1. Statistical tests of observing HSF1-CanSig genes by chromosome arm.
HSF1-CanSig genes are scored and ranked by overexpression score. HSF1 CanSig genes are examined in tiers by ranking. Hyper denotes hypergeometric probability of observing ³count genes. Fisher denotes p-value of Fisher’s test for one-tailed greater.
	All		Top 50				Top 100				Top 150				Top 200				Top 250				Top 300
Arm	Count	Percent	Count	Percent	Hyper	Fisher	Count	Percent	Hyper	Fisher	Count	Percent	Hyper	Fisher	Count	Percent	Hyper	Fisher	Count	Percent	Hyper	Fisher	Count	Percent	Hyper	Fisher
01p	30	0.0642398	0	0	1	1	0	0	1	1	1	0.00666667	0.999994	0.999814	1	0.005	1	0.999983	2	0.008	1	0.999966	6	0.02	1	0.993492
01q	17	0.0364026	8	0.16	0.000114854	5.47333e-05	10	0.1	0.000685695	0.000126658	11	0.0733333	0.00505943	0.000396305	13	0.065	0.00450699	8.29584e-05	13	0.052	0.0436733	0.000487464	14	0.0466667	0.0877495	0.000297703
02p	17	0.0364026	0	0	1	1	1	0.01	0.984671	0.964951	3	0.02	0.948651	0.823848	6	0.03	0.812007	0.40209	7	0.028	0.901173	0.375752	10	0.0333333	0.770887	0.0775212
02q	12	0.0256959	0	0	1	1	0	0	1	1	1	0.00666667	0.991062	0.965862	2	0.01	0.988643	0.916743	4	0.016	0.957579	0.651354	6	0.02	0.908888	0.310392
03p	4	0.00856531	0	0	1	1	0	0	1	1	0	0	1	1	0	0	1	1	0	0	1	1	0	0	1	1
03q	16	0.0342612	6	0.12	0.00388694	0.00229522	14	0.14	1.62331e-08	1.11866e-09	15	0.1	2.80178e-07	4.45551e-09	16	0.08	8.96767e-07	2.76459e-09	16	0.064	3.61338e-05	3.45971e-08	16	0.0533333	0.000725993	2.33795e-07
04p	1	0.00214133	0	0	1	1	0	0	1	1	0	0	1	1	0	0	1	1	0	0	1	1	1	0.00333333	0.642398	0.391134
04q	4	0.00856531	0	0	1	1	0	0	1	1	0	0	1	1	0	0	1	1	0	0	1	1	1	0.00333333	0.984024	0.86326
05p	2	0.00428266	1	0.02	0.202875	0.18424	1	0.01	0.382774	0.321885	2	0.0133333	0.102701	0.0588046	2	0.01	0.182886	0.0895948	2	0.008	0.286046	0.121257	2	0.00666667	0.412183	0.152675
05q	16	0.0342612	0	0	1	1	0	0	1	1	2	0.0133333	0.983958	0.931317	6	0.03	0.753909	0.338456	10	0.04	0.319093	0.0210135	12	0.04	0.263776	0.00361309
06p	8	0.0171306	0	0	1	1	3	0.03	0.233724	0.152203	5	0.0333333	0.0743181	0.0234598	5	0.025	0.218557	0.0567405	6	0.024	0.193717	0.0241726	6	0.02	0.408523	0.0436949
06q	11	0.0235546	0	0	1	1	0	0	1	1	0	0	1	1	0	0	1	1	0	0	1	1	1	0.00333333	0.99999	0.995931
07p	6	0.012848	4	0.08	0.00149643	0.00101178	5	0.05	0.00206618	0.000808874	5	0.0333333	0.0144687	0.00388569	6	0.03	0.00590756	0.000689198	6	0.024	0.0228819	0.00172736	6	0.02	0.0690211	0.00347233
07q	12	0.0256959	1	0.02	0.747454	0.709005	6	0.06	0.0251642	0.00972024	8	0.0533333	0.013707	0.00207124	8	0.04	0.0821435	0.0088886	11	0.044	0.00581154	6.62258e-05	11	0.0366667	0.0361624	0.000228097
08p	5	0.0107066	1	0.02	0.433796	0.399896	1	0.01	0.702016	0.622411	3	0.02	0.191133	0.0955348	3	0.015	0.366775	0.162084	3	0.012	0.56631	0.232459	4	0.0133333	0.413022	0.0797228
08q	29	0.0620985	22	0.44	3.13042e-18	3.32825e-19	27	0.27	1.09105e-17	5.40984e-20	28	0.186667	5.09141e-14	1.86198e-17	29	0.145	6.0036e-12	1.48478e-16	29	0.116	6.05098e-09	1.76081e-14	29	0.0966667	1.60148e-06	6.3525e-13
09p	6	0.012848	0	0	1	1	0	0	1	1	0	0	1	1	0	0	1	1	1	0.004	0.990304	0.92451	2	0.00666667	0.976114	0.753686
09q	14	0.0299786	0	0	1	1	0	0	1	1	1	0.00666667	0.995988	0.980702	5	0.025	0.792131	0.415051	9	0.036	0.294576	0.0226142	11	0.0366667	0.199456	0.00293226
10p	1	0.00214133	0	0	1	1	0	0	1	1	0	0	1	1	1	0.005	0.428266	0.29985	1	0.004	0.535332	0.348675	1	0.00333333	0.642398	0.391134
10q	14	0.0299786	0	0	1	1	0	0	1	1	0	0	1	1	0	0	1	1	0	0	1	1	0	0	1	1
11p	2	0.00428266	0	0	1	1	0	0	1	1	0	0	1	1	0	0	1	1	0	0	1	1	0	0	1	1
11q	29	0.0620985	0	0	1	1	2	0.02	0.993122	0.976651	6	0.04	0.946244	0.747726	12	0.06	0.636191	0.123884	15	0.06	0.654107	0.0427744	21	0.07	0.229726	0.000221924
12p	4	0.00856531	0	0	1	1	3	0.03	0.0323372	0.0186422	4	0.0266667	0.0103558	0.00338803	4	0.02	0.0330629	0.00791452	4	0.016	0.0812109	0.0145496	4	0.0133333	0.16908	0.0231199
12q	18	0.0385439	0	0	1	1	0	0	1	1	4	0.0266667	0.88285	0.67363	11	0.055	0.0882344	0.00543712	13	0.052	0.0821761	0.00120907	14	0.0466667	0.166104	0.000866782
13q	8	0.0171306	0	0	1	1	2	0.02	0.538931	0.426088	2	0.0133333	0.786662	0.616987	3	0.015	0.742826	0.448034	6	0.024	0.193717	0.0241726	6	0.02	0.408523	0.0436949
14q	20	0.0428266	0	0	1	1	0	0	1	1	1	0.00666667	0.999647	0.99656	3	0.015	0.998584	0.966392	8	0.032	0.929214	0.393105	11	0.0366667	0.867835	0.107962
15q	14	0.0299786	0	0	1	1	0	0	1	1	1	0.00666667	0.995988	0.980702	3	0.015	0.97668	0.841664	4	0.016	0.986013	0.778946	5	0.0166667	0.993555	0.699275
16p	11	0.0235546	0	0	1	1	2	0.02	0.721097	0.605272	6	0.04	0.102043	0.028885	7	0.035	0.135343	0.0206535	8	0.032	0.16248	0.0113805	8	0.0266667	0.402938	0.0245255
16q	13	0.0278373	0	0	1	1	0	0	1	1	0	0	1	1	0	0	1	1	1	0.004	0.999961	0.996422	4	0.0133333	0.99733	0.816711
17p	9	0.0192719	0	0	1	1	0	0	1	1	0	0	1	1	0	0	1	1	0	0	1	1	0	0	1	1
17q	30	0.0642398	2	0.04	0.855136	0.809496	8	0.08	0.300375	0.139289	15	0.1	0.0271997	0.00157212	19	0.095	0.015938	0.000112407	21	0.084	0.0450063	6.66836e-05	26	0.0866667	0.00479028	5.95134e-08
18q	6	0.012848	0	0	1	1	0	0	1	1	0	0	1	1	1	0.005	0.965912	0.883336	1	0.004	0.990304	0.92451	1	0.00333333	0.998028	0.949692
19p	18	0.0385439	0	0	1	1	1	0.01	0.988077	0.971323	6	0.04	0.546017	0.256753	7	0.035	0.718362	0.275605	9	0.036	0.708658	0.133423	11	0.0366667	0.708018	0.0470715
19q	22	0.0471092	1	0.02	0.922126	0.898428	7	0.07	0.168737	0.0740078	9	0.06	0.247116	0.0605047	13	0.065	0.0877903	0.00373553	18	0.072	0.00484558	6.21146e-06	19	0.0633333	0.0185085	5.1466e-06
20p	4	0.00856531	1	0.02	0.365248	0.33509	3	0.03	0.0323372	0.0186422	3	0.02	0.0996832	0.0464414	3	0.015	0.212307	0.0829619	4	0.016	0.0812109	0.0145496	4	0.0133333	0.16908	0.0231199
20q	6	0.012848	3	0.06	0.0183549	0.0138438	4	0.04	0.020945	0.010303	5	0.0333333	0.0144687	0.00388569	5	0.025	0.0544405	0.0105924	5	0.02	0.144483	0.0214827	5	0.0166667	0.303459	0.0364535
21q	8	0.0171306	0	0	1	1	0	0	1	1	1	0.00666667	0.956202	0.893864	2	0.01	0.921964	0.746044	5	0.02	0.442264	0.103319	6	0.02	0.408523	0.0436949
22q	13	0.0278373	0	0	1	1	0	0	1	1	1	0.00666667	0.994008	0.974326	1	0.005	0.999386	0.990766	3	0.012	0.994908	0.887116	9	0.03	0.476235	0.0264758
Xp	2	0.00428266	0	0	1	1	0	0	1	1	0	0	1	1	0	0	1	1	2	0.008	0.286046	0.121257	2	0.00666667	0.412183	0.152675
Xq	5	0.0107066	0	0	1	1	0	0	1	1	1	0.00666667	0.857349	0.752893	3	0.015	0.366775	0.162084	3	0.012	0.56631	0.232459	5	0.0166667	0.108094	0.00896919
Total	467		50				100				150				200				250				300
Generated by table1.R

## Sheet: Table S2-HSF1 CanSig Genes
HSF1-CanSig	Gene Name	Location	Chromosome Arm		Conversions
AANAT	aralkylamine N-acetyltransferase	17q25.1	17q		Original Symbol	HuGO Symbol
ABCC5	ATP binding cassette subfamily C member 5	03q27.1	03q		ADCK4	COQ8B
ABHD3	abhydrolase domain containing 3	18q11.2	18q		AK3L1	AK3
ACER2	alkaline ceramidase 2	09p22.1	09p		AK3L1	AK4
ACOT7	acyl-CoA thioesterase 7	01p36.31	01p		AOF2	KDM1A
ADAMTS13	ADAM metallopeptidase with thrombospondin type 1 motif 13	09q34.2	09q		ASAH3L	ACER2
ADAT2	adenosine deaminase, tRNA specific 2	06q24.2	06q		B3GNT1	B3GNT2
ADGRG1	adhesion G protein-coupled receptor G1	16q21	16q		B3GNT1	B4GAT1
AGBL5	ATP/GTP binding protein like 5	02p23.3	02p		BRF2	ZFP36L2
AHSA1	activator of HSP90 ATPase activity 1	14q24.3	14q		BRMS1	BRMS1L
AK3	adenylate kinase 3	09p24.1	09p		C10orf4	FRA10AC1
AK4	adenylate kinase 4	01p31.3	01p		C11orf2	IFT46
ALG10	ALG10, alpha-1,2-glucosyltransferase	12p11.1	12p		C11orf2	VPS51
ALOXE3	arachidonate lipoxygenase 3	17p13.1	17p		C11orf68	C11ORF68
ANAPC2	anaphase promoting complex subunit 2	09q34.3	09q		C14orf112	COX16
ANG	angiogenin	14q11.2	14q		C14orf133	VIPAS39
ANGEL1	angel homolog 1	14q24.3	14q		C14orf43	ELMSAN1
ANKRD13D	ankyrin repeat domain 13D	11q13.2	11q		C17orf75	C17ORF75
APP	amyloid beta precursor protein	21q21.3	21q		C18orf25	C18ORF25
ARHGAP45	Rho GTPase activating protein 45	19p13.3	19p		C18orf55	TIMM21
ARMT1	acidic residue methyltransferase 1	06q25.1	06q		C19orf33	C19ORF33
ARTN	artemin	01p34.1	01p		C19orf6	TMEM259
ATF3	activating transcription factor 3	01q32.3	01q		C1orf160	TMEM222
ATL3	atlastin GTPase 3	11q13.1	11q		C1orf172	KDF1
ATP2C1	ATPase secretory pathway Ca2+ transporting 1	03q22.1	03q		C1orf182	TSACC
ATP6V1A	ATPase H+ transporting V1 subunit A	03q13.31	03q		C20orf19	KIZ
ATXN1	ataxin 1	06p22.3	06p		C21orf7	MAP3K7CL
AZIN1	antizyme inhibitor 1	08q22.3	08q		C21orf70	FAM207A
B3GALNT2	beta-1,3-N-acetylgalactosaminyltransferase 2	01q42.3	01q		C22orf16	CHCHD10
B3GNT2	UDP-GlcNAc:betaGal beta-1,3-N-acetylglucosaminyltransferase 2	02p15	02p		C2orf37	DCAF17
B4GAT1	beta-1,4-glucuronyltransferase 1	11q13.2	11q		C2orf67	KANSL1L
BAG3	BCL2 associated athanogene 3	10q26.11	10q		C2orf7	PRADC1
BAHD1	bromo adjacent homology domain containing 1	15q15.1	15q		C6orf108	DNPH1
BANF1	barrier to autointegration factor 1	11q13.1	11q		C6orf150	MB21D1
BCL10	B-cell CLL/lymphoma 10	01p22.3	01p		C6orf211	ARMT1
BCO2	beta-carotene oxygenase 2	11q23.1	11q		C7orf55	FMC1
BMF	Bcl2 modifying factor	15q15.1	15q		C8orf37	C8ORF37
BMS1	BMS1, ribosome biogenesis factor	10q11.21	10q		C8orf73	MROH6
BRF2	BRF2, RNA polymerase III transcription initiation factor subunit	08p11.23	08p		C9orf156	TRMO
BRMS1	breast cancer metastasis suppressor 1	11q13.2	11q		CAP2	SERPINB8
BRMS1L	breast cancer metastasis-suppressor 1 like	14q13.2	14q		CCDC109A	MCU
C11ORF68	chromosome 11 open reading frame 68	11q13.1	11q		CCNL1	MCM2
C16ORF92	chromosome 16 open reading frame 92	16p11.2	16p		CES2	CES1
C17ORF75	chromosome 17 open reading frame 75	17q11.2	17q		CLIP4	UBASH3A
C18ORF25	chromosome 18 open reading frame 25	18q21.1	18q		FAM26B	CALHM2
C19ORF33	chromosome 19 open reading frame 33	19q13.2	19q		FBXO31	FBXO5
C8ORF37	chromosome 8 open reading frame 37	08q22.1	08q		FLJ21865	ENGASE
CACYBP	calcyclin binding protein	01q25.1	01q		FLJ25404	C16ORF92
CALHM2	calcium homeostasis modulator 2	10q24.33	10q		FLJ35767	TEX19
CALM1	calmodulin 1	14q32.11	14q		GCN5L2	KAT2A
CAP2	CAP, adenylate cyclase-associated protein, 2 (yeast)	06p22.3	06p		GLA	NAT8
CAV2	caveolin 2	07q31.2	07q		GPR56	ADGRG1
CAVIN3	caveolae associated protein 3	11p15.4	11p		GPSN2	TECR
CBX3	chromobox 3	07p15.2	07p		GPT	DPAGT1
CCDC117	coiled-coil domain containing 117	22q12.1	22q		HEL308	HELQ
CCDC151	coiled-coil domain containing 151	19p13.2	19p		HMHA1	ARHGAP45
CCDC57	coiled-coil domain containing 57	17q25.3	17q		HSPC152	TRMT112
CCDC97	coiled-coil domain containing 97	19q13.2	19q		IMP4	IPO4
CCNL1	cyclin L1	03q25.31	03q		IMP4	SPPL2B
CCT3	chaperonin containing TCP1 subunit 3	01q22	01q		JMJD1B	KDM3B
CCT4	chaperonin containing TCP1 subunit 4	02p15	02p		KIAA0090	EMC1
CCT5	chaperonin containing TCP1 subunit 5	05p15.2	05p		KIAA1737	CIPC
CCT6A	chaperonin containing TCP1 subunit 6A	07p11.2	07p		KILLIN	KLLN
CCT7	chaperonin containing TCP1 subunit 7	02p13.2	02p		LOC124512	METTL23
CCT8	chaperonin containing TCP1 subunit 8	21q21.3	21q		MLL	KMT2A
CDC73	cell division cycle 73	01q31.2	01q		MLL2	KMT2B
CDK3	cyclin dependent kinase 3	17q25.1	17q		MLL2	KMT2D
CDKL3	cyclin dependent kinase like 3	05q31.1	05q		MOBKL3	MOB4
CELSR1	cadherin EGF LAG seven-pass G-type receptor 1	22q13.31	22q		MUM1	IRF4
CENPA	centromere protein A	02p23.3	02p		MYST2	KAT7
CENPT	centromere protein T	16q22.1	16q		NAT13	NAA50
CES1	carboxylesterase 1	16q12.2	16q		NBN	ARTN
CES2	carboxylesterase 2	16q22.1	16q		NIBP	TRAPPC9
CHCHD10	coiled-coil-helix-coiled-coil-helix domain containing 10	22q11.23	22q		NOL1	NOP2
CHD3	chromodomain helicase DNA binding protein 3	17p13.1	17p		PLEC1	PLEC
CHORDC1	cysteine and histidine rich domain containing 1	11q14.3	11q		PRKCDBP	CAVIN3
CIAPIN1	cytokine induced apoptosis inhibitor 1	16q21	16q		RAB11B	RAB43
CIPC	CLOCK interacting pacemaker	14q24.3	14q		RAB39	RAB34
CKS2	CDC28 protein kinase regulatory subunit 2	09q22.2	09q		RAB39	RAB39A
CLIP4	CAP-Gly domain containing linker protein family member 4	02p23.2	02p		RP11-529I10.4	DPCD
CLU	clusterin	08p21.1	08p		RPL13	MRPL13
CMBL	carboxymethylenebutenolidase homolog	05p15.2	05p		S100A16	HRNR
CNN2	calponin 2	19p13.3	19p		SAPS1	PPP6R1
COASY	Coenzyme A synthase	17q21.2	17q		SDCCAG10	CWC27
COMMD2	COMM domain containing 2	03q25.1	03q		SEPW1	SELENOW
COPA	coatomer protein complex subunit alpha	01q23.2	01q		SFRS10	TRA2B
COPS7A	COP9 signalosome subunit 7A	12p13.31	12p		SFRS12IP1	SREK1IP1
COQ8B	coenzyme Q8B	19q13.2	19q		SFRS7	SRSF7
COQ9	coenzyme Q9	16q21	16q		SPR	TACR1
COX16	COX16, cytochrome c oxidase assembly homolog	14q24.2	14q		TESSP5	PRSS45
CPAMD8	C3 and PZP like, alpha-2-macroglobulin domain containing 8	19p13.11	19p		TINP1	NSA2
CPSF1	cleavage and polyadenylation specific factor 1	08q24.3	08q		TMEM66	SARAF
CRELD1	cysteine rich with EGF like domains 1	03p25.3	03p		UTP11L	UTP11
CRY1	cryptochrome circadian clock 1	12q23.3	12q		VIP	CPAMD8
CRYZ	crystallin zeta	01p31.1	01p
CSF3	colony stimulating factor 3	17q21.1	17q
CUEDC1	CUE domain containing 1	17q22	17q
CUL4A	cullin 4A	13q34	13q
CWC27	CWC27 spliceosome associated protein homolog	05q12.3	05q
CYHR1	cysteine and histidine rich 1	08q24.3	08q
CYP24A1	cytochrome P450 family 24 subfamily A member 1	20q13.2	20q
D2HGDH	D-2-hydroxyglutarate dehydrogenase	02q37.3	02q
DARS	aspartyl-tRNA synthetase	02q21.3	02q
DCAF17	DDB1 and CUL4 associated factor 17	02q31.1	02q
DEDD2	death effector domain containing 2	19q13.2	19q
DGKE	diacylglycerol kinase epsilon	17q22	17q
DHX8	DEAH-box helicase 8	17q21.31	17q
DNAJA1	DnaJ heat shock protein family (Hsp40) member A1	09p21.1	09p
DNAJA4	DnaJ heat shock protein family (Hsp40) member A4	15q25.1	15q
DNAJB1	DnaJ heat shock protein family (Hsp40) member B1	19p13.12	19p
DNAJB4	DnaJ heat shock protein family (Hsp40) member B4	01p31.1	01p
DNAJB5	DnaJ heat shock protein family (Hsp40) member B5	09p13.3	09p
DNAJB6	DnaJ heat shock protein family (Hsp40) member B6	07q36.3	07q
DNPH1	2-deoxynucleoside 5-phosphate N-hydrolase 1	06p21.1	06p
DPAGT1	dolichyl-phosphate N-acetylglucosaminephosphotransferase 1	11q23.3	11q
DPCD	deleted in primary ciliary dyskinesia homolog (mouse)	10q24.32	10q
DPY19L4	dpy-19 like 4 (C. elegans)	08q22.1	08q
DRAP1	DR1 associated protein 1	11q13.1	11q
DTX2	deltex E3 ubiquitin ligase 2	07q11.23	07q
DTX4	deltex E3 ubiquitin ligase 4	11q12.1	11q
EARS2	glutamyl-tRNA synthetase 2, mitochondrial	16p12.2	16p
EEF1G	eukaryotic translation elongation factor 1 gamma	11q12.3	11q
EFCAB7	EF-hand calcium binding domain 7	01p31.3	01p
EIF1AD	eukaryotic translation initiation factor 1A domain containing	11q13.1	11q
EIF4A2	eukaryotic translation initiation factor 4A2	03q27.3	03q
ELMSAN1	ELM2 and Myb/SANT domain containing 1	14q24.3	14q
EMC1	ER membrane protein complex subunit 1	01p36.13	01p
ENGASE	endo-beta-N-acetylglucosaminidase	17q25.3	17q
ENY2	ENY2, transcription and export complex 2 subunit	08q23.1	08q
EWSR1	EWS RNA binding protein 1	22q12.2	22q
FAM207A	family with sequence similarity 207 member A	21q22.3	21q
FAM83E	family with sequence similarity 83 member E	19q13.33	19q
FBXO15	F-box protein 15	18q22.3	18q
FBXO31	F-box protein 31	16q24.2	16q
FBXO45	F-box protein 45	03q29	03q
FBXO47	F-box protein 47	17q12	17q
FBXO5	F-box protein 5	06q25.2	06q
FEM1B	fem-1 homolog B	15q23	15q
FGD6	FYVE, RhoGEF and PH domain containing 6	12q22	12q
FKBP4	FK506 binding protein 4	12p13.33	12p
FMC1	formation of mitochondrial complex V assembly factor 1 homolog	07q34	07q
FRA10AC1	FRA10A associated CGG repeat 1	10q23.33	10q
FRMD8	FERM domain containing 8	11q13.1	11q
FRS3	fibroblast growth factor receptor substrate 3	06p21.1	06p
FUT10	fucosyltransferase 10	08p12	08p
FXR1	FMR1 autosomal homolog 1	03q26.33	03q
GABRE	gamma-aminobutyric acid type A receptor epsilon subunit	Xq28	Xq
GALT	galactose-1-phosphate uridylyltransferase	09p13.3	09p
GFM2	G elongation factor mitochondrial 2	05q13.3	05q
GLA	galactosidase alpha	Xq22.1	Xq
GNA15	G protein subunit alpha 15	19p13.3	19p
GOLGA3	golgin A3	12q24.33	12q
GPBP1	GC-rich promoter binding protein 1	05q11.2	05q
GPR4	G protein-coupled receptor 4	19q13.32	19q
GPT	glutamic--pyruvic transaminase	08q24.3	08q
GRIFIN	galectin-related inter-fiber protein	07p22.3	07p
GTF2F1	general transcription factor IIF subunit 1	19p13.3	19p
GTF3C3	general transcription factor IIIC subunit 3	02q33.1	02q
GTPBP1	GTP binding protein 1	22q13.1	22q
GUSB	glucuronidase beta	07q11.21	07q
HAO2	hydroxyacid oxidase 2	01p12	01p
HEATR6	HEAT repeat containing 6	17q23.1	17q
HELQ	helicase, POLQ-like	04q21.23	04q
HIST1H4H	histone cluster 1 H4 family member h	06p22.2	06p
HNRNPA2B1	heterogeneous nuclear ribonucleoprotein A2/B1	07p15.2	07p
HNRNPH3	heterogeneous nuclear ribonucleoprotein H3	10q21.3	10q
HPS4	HPS4, biogenesis of lysosomal organelles complex 3 subunit 2	22q12.1	22q
HRNR	hornerin	01q21.3	01q
HSF1	heat shock transcription factor 1	08q24.3	08q
HSP90AA1	heat shock protein 90 alpha family class A member 1	14q32.31	14q
HSP90AB1	heat shock protein 90 alpha family class B member 1	06p21.1	06p
HSPA4	heat shock protein family A (Hsp70) member 4	05q31.1	05q
HSPA4L	heat shock protein family A (Hsp70) member 4 like	04q28.1	04q
HSPA6	heat shock protein family A (Hsp70) member 6	01q23.3	01q
HSPA8	heat shock protein family A (Hsp70) member 8	11q24.1	11q
HSPB1	heat shock protein family B (small) member 1	07q11.23	07q
HSPB9	heat shock protein family B (small) member 9	17q21.2	17q
HSPD1	heat shock protein family D (Hsp60) member 1	02q33.1	02q
HSPE1	heat shock protein family E (Hsp10) member 1	02q33.1	02q
HSPH1	heat shock protein family H (Hsp110) member 1	13q12.3	13q
HUS1	HUS1 checkpoint clamp component	07p12.3	07p
HYPK	huntingtin interacting protein K	15q15.3	15q
IFNGR2	interferon gamma receptor 2	21q22.11	21q
IFT122	intraflagellar transport 122	03q21.3-q22.1	03q
IFT46	intraflagellar transport 46	11q23.3	11q
IGHMBP2	immunoglobulin mu binding protein 2	11q13.3	11q
IL11RA	interleukin 11 receptor subunit alpha	09p13.3	09p
IMP4	IMP4 homolog, U3 small nucleolar ribonucleoprotein	02q21.1	02q
IPO4	importin 4	14q12	14q
IRF4	interferon regulatory factor 4	06p25.3	06p
ITGB3BP	integrin subunit beta 3 binding protein	01p31.3	01p
JMJD6	arginine demethylase and lysine hydroxylase	17q25.1	17q
JOSD1	Josephin domain containing 1	22q13.1	22q
JRK	Jrk helix-turn-helix protein	08q24.3	08q
KANSL1L	KAT8 regulatory NSL complex subunit 1 like	02q34	02q
KAT2A	lysine acetyltransferase 2A	17q21.2	17q
KAT7	lysine acetyltransferase 7	17q21.33	17q
KBTBD7	kelch repeat and BTB domain containing 7	13q14.11	13q
KCNIP3	potassium voltage-gated channel interacting protein 3	02q11.1	02q
KDF1	keratinocyte differentiation factor 1	01p36.11	01p
KDM1A	lysine demethylase 1A	01p36.12	01p
KDM3B	lysine demethylase 3B	05q31.2	05q
KHK	ketohexokinase	02p23.3	02p
KIF21A	kinesin family member 21A	12q12	12q
KIFC2	kinesin family member C2	08q24.3	08q
KIZ	kizuna centrosomal protein	20p11.23	20p
KLC1	kinesin light chain 1	14q32.33	14q
KLF10	Kruppel like factor 10	08q22.3	08q
KLHL25	kelch like family member 25	15q25.3	15q
KLHL26	kelch like family member 26	19p13.11	19p
KLLN	killin, p53-regulated DNA replication inhibitor	10q23	10q
KMT2A	lysine methyltransferase 2A	11q23.3	11q
KMT2B	lysine methyltransferase 2B	19q13.12	19q
KMT2D	lysine methyltransferase 2D	12q13.12	12q
KNTC1	kinetochore associated 1	12q24.31	12q
KPNA1	karyopherin subunit alpha 1	03q21.1	03q
KREMEN2	kringle containing transmembrane protein 2	16p13.3	16p
LASP1	LIM and SH3 protein 1	17q12	17q
LCE1E	late cornified envelope 1E	01q21.3	01q
LMNB2	lamin B2	19p13.3	19p
LRP12	LDL receptor related protein 12	08q22.3	08q
LRRC27	leucine rich repeat containing 27	10q26.3	10q
LRRC59	leucine rich repeat containing 59	17q21.33	17q
LSM4	LSM4 homolog, U6 small nuclear RNA and mRNA degradation associated	19p13.1	19p
LTBP4	latent transforming growth factor beta binding protein 4	19q13.1-q13.2	19q
LY6K	lymphocyte antigen 6 family member K	08q24.3	08q
LZIC	leucine zipper and CTNNBIP1 domain containing	01p36.22	01p
MAF1	MAF1 homolog, negative regulator of RNA polymerase III	08q24.3	08q
MAP2K2	mitogen-activated protein kinase kinase 2	19p13.3	19p
MAP3K7CL	MAP3K7 C-terminal like	21q21.3	21q
MAP7D1	MAP7 domain containing 1	01p34.3	01p
MAT2A	methionine adenosyltransferase 2A	02p11.2	02p
MB21D1	Mab-21 domain containing 1	06q13	06q
MBD4	methyl-CpG binding domain 4, DNA glycosylase	03q21.3	03q
MBOAT2	membrane bound O-acyltransferase domain containing 2	02p25.1	02p
MBOAT7	membrane bound O-acyltransferase domain containing 7	19q13.42	19q
MCM2	minichromosome maintenance complex component 2	03q21.3	03q
MCU	mitochondrial calcium uniporter	10q22.1	10q
MDH2	malate dehydrogenase 2	07q11.23	07q
MED23	mediator complex subunit 23	06q23.2	06q
METTL23	methyltransferase like 23	17q25.2	17q
METTL8	methyltransferase like 8	02q31.1	02q
METTL9	methyltransferase like 9	16p12.2	16p
MFSD3	major facilitator superfamily domain containing 3	08q24.3	08q
MLX	MLX, MAX dimerization protein	17q21.1	17q
MMP11	matrix metallopeptidase 11	22q11.23	22q
MOB4	MOB family member 4, phocein	02q33.1	02q
MORC4	MORC family CW-type zinc finger 4	Xq22.3	Xq
MORF4L2	mortality factor 4 like 2	Xq22.2	Xq
MROH6	maestro heat like repeat family member 6	08q24.3	08q
MRPL13	mitochondrial ribosomal protein L13	08q24.12	08q
MRPL16	mitochondrial ribosomal protein L16	11q12.1	11q
MRPL18	mitochondrial ribosomal protein L18	06q25.3	06q
MRPL21	mitochondrial ribosomal protein L21	11q13.3	11q
MRPL24	mitochondrial ribosomal protein L24	01q23.1	01q
MRPL49	mitochondrial ribosomal protein L49	11q13.1	11q
MRPS18C	mitochondrial ribosomal protein S18C	04q21.23	04q
MRPS23	mitochondrial ribosomal protein S23	17q22	17q
MRPS6	mitochondrial ribosomal protein S6	21q22.11	21q
MRTO4	MRT4 homolog, ribosome maturation factor	01p36.13	01p
MTCH1	mitochondrial carrier 1	06p21.2	06p
MUL1	mitochondrial E3 ubiquitin protein ligase 1	01p36.12	01p
MUM1	melanoma associated antigen (mutated) 1	19p13.3	19p
MYL6	myosin light chain 6	12q13.2	12q
MYL6B	myosin light chain 6B	12q13.2	12q
N4BP2L2	NEDD4 binding protein 2 like 2	13q13.1	13q
NAA50	N(alpha)-acetyltransferase 50, NatE catalytic subunit	03q13.31	03q
NAT8	N-acetyltransferase 8 (putative)	02p13.1	02p
NBL1	neuroblastoma 1, DAN family BMP antagonist	01p36.13	01p
NBN	nibrin	08q21.3	08q
NCOR1	nuclear receptor corepressor 1	17p12-p11.2	17p
NCSTN	nicastrin	01q23.2	01q
NDOR1	NADPH dependent diflavin oxidoreductase 1	09q34.3	09q
NDRG1	N-myc downstream regulated 1	08q24.22	08q
NDUFA12	NADH:ubiquinone oxidoreductase subunit A12	12q22	12q
NECAP2	NECAP endocytosis associated 2	01p36.13	01p
NEIL2	nei like DNA glycosylase 2	08p23.1	08p
NGRN	neugrin, neurite outgrowth associated	15q26.1	15q
NMNAT1	nicotinamide nucleotide adenylyltransferase 1	01p36.22	01p
NMT2	N-myristoyltransferase 2	10p13	10p
NOP2	NOP2 nucleolar protein	12p13.31	12p
NOSIP	nitric oxide synthase interacting protein	19q13.33	19q
NR0B2	nuclear receptor subfamily 0 group B member 2	01p36.11	01p
NSA2	NSA2, ribosome biogenesis homolog	05q13.3	05q
NSFL1C	NSFL1 cofactor	20p13	20p
NUDC	nuclear distribution C, dynein complex regulator	01p36.11	01p
NUDCD1	NudC domain containing 1	08q23.1	08q
NUF2	NUF2, NDC80 kinetochore complex component	01q23.3	01q
NUTF2	nuclear transport factor 2	16q22.1	16q
OPA3	OPA3, outer mitochondrial membrane lipid metabolism regulator	19q13.32	19q
OSGIN1	oxidative stress induced growth inhibitor 1	16q23.3	16q
P4HA2	prolyl 4-hydroxylase subunit alpha 2	05q31.1	05q
PABPC1	poly(A) binding protein cytoplasmic 1	08q22.3	08q
PAPOLA	poly(A) polymerase alpha	14q32.2	14q
PAQR4	progestin and adipoQ receptor family member 4	16p13.3	16p
PARD6B	par-6 family cell polarity regulator beta	20q13.13	20q
PBLD	phenazine biosynthesis like protein domain containing	10q21.3	10q
PCBD1	pterin-4 alpha-carbinolamine dehydratase 1	10q22.1	10q
PCGF2	polycomb group ring finger 2	17q12	17q
PCID2	PCI domain containing 2	13q34	13q
PEX3	peroxisomal biogenesis factor 3	06q24.2	06q
PFAS	phosphoribosylformylglycinamidine synthase	17p13.1	17p
PGAM5	PGAM family member 5, mitochondrial serine/threonine protein phosphatase	12q24.33	12q
PGK1	phosphoglycerate kinase 1	Xq21.1	Xq
PIGL	phosphatidylinositol glycan anchor biosynthesis class L	17p11.2	17p
PLEC	plectin	08q24.3	08q
PMEPA1	prostate transmembrane protein, androgen induced 1	20q13.31	20q
PMPCA	peptidase, mitochondrial processing alpha subunit	09q34.3	09q
PMVK	phosphomevalonate kinase	01q21.3	01q
PNRC2	proline rich nuclear receptor coactivator 2	01p36.11	01p
POLD4	DNA polymerase delta 4, accessory subunit	11q13.2	11q
POLG	DNA polymerase gamma, catalytic subunit	15q26.1	15q
POLL	DNA polymerase lambda	10q24.32	10q
POLR2L	RNA polymerase II subunit L	11p15.5	11p
POLR3B	RNA polymerase III subunit B	12q23.3	12q
POLR3E	RNA polymerase III subunit E	16p12.2	16p
PPM1A	protein phosphatase, Mg2+/Mn2+ dependent 1A	14q23.1	14q
PPP6R1	protein phosphatase 6 regulatory subunit 1	19q13.42	19q
PRADC1	protease associated domain containing 1	02p13.2	02p
PRAF2	PRA1 domain family member 2	Xp11.23	Xp
PRDX5	peroxiredoxin 5	11q13.1	11q
PRKCSH	protein kinase C substrate 80K-H	19p13.2	19p
PRKD2	protein kinase D2	19q13.2	19q
PRRG2	proline rich and Gla domain 2	19q13.33	19q
PRSS45	protease, serine 45	03p21.31	03p
PSMB3	proteasome subunit beta 3	17q12	17q
PSMD3	proteasome 26S subunit, non-ATPase 3	17q21.1	17q
PSPH	phosphoserine phosphatase	07p11.2	07p
PTEN	phosphatase and tensin homolog	10q23.31	10q
PTGES3	prostaglandin E synthase 3	12q13.3	12q
PTOV1	prostate tumor overexpressed 1	19q13.33	19q
PTP4A2	protein tyrosine phosphatase type IVA, member 2	01p35.2	01p
PUF60	poly(U) binding splicing factor 60	08q24.3	08q
RAB11B	RAB11B, member RAS oncogene family	19p13.2	19p
RAB34	RAB34, member RAS oncogene family	17q11.2	17q
RAB39A	RAB39A, member RAS oncogene family	11q22.3	11q
RAB43	RAB43, member RAS oncogene family	03q21.3	03q
RABGAP1L	RAB GTPase activating protein 1 like	01q25.1	01q
RANBP10	RAN binding protein 10	16q22	16q
RANBP2	RAN binding protein 2	02q13	02q
RANGAP1	Ran GTPase activating protein 1	22q13.2	22q
RBM23	RNA binding motif protein 23	14q11.2	14q
RBM25	RNA binding motif protein 25	14q24.2	14q
REXO4	REX4 homolog, 3-5 exonuclease	09q34.2	09q
RHBDD2	rhomboid domain containing 2	07q11.23	07q
RHBDD3	rhomboid domain containing 3	22q12.2	22q
RMND1	required for meiotic nuclear division 1 homolog	06q25.1	06q
RNASE4	ribonuclease A family member 4	14q11.2	14q
RPH3AL	rabphilin 3A like (without C2 domains)	17p13.3	17p
RPL13	ribosomal protein L13	16q24.3	16q
RPL18	ribosomal protein L18	19q13.33	19q
RPL26L1	ribosomal protein L26 like 1	05q35.1	05q
RPL29	ribosomal protein L29	03p21.2	03p
RPS2	ribosomal protein S2	16p13.3	16p
RPS5	ribosomal protein S5	19q13.4	19q
RPS7	ribosomal protein S7	02p25.3	02p
RRAD	RRAD, Ras related glycolysis inhibitor and calcium channel regulator	16q22.1	16q
RSRC2	arginine and serine rich coiled-coil 2	12q24.31	12q
S100A14	S100 calcium binding protein A14	01q21.3	01q
S100A16	S100 calcium binding protein A16	01q21.3	01q
SACM1L	SAC1 suppressor of actin mutations 1 like (yeast)	03p21.31	03p
SARAF	store-operated calcium entry associated regulatory factor	08p12	08p
SCFD1	sec1 family domain containing 1	14q12	14q
SDCCAG3	serologically defined colon cancer antigen 3	09q34.3	09q
SECISBP2	SECIS binding protein 2	09q22.2	09q
SELENOW	selenoprotein W	19q13.33	19q
SERINC4	serine incorporator 4	15q15.3	15q
SERPINB8	serpin family B member 8	18q22.1	18q
SERPINH1	serpin family H member 1	11q13.5	11q
SF3A3	splicing factor 3a subunit 3	01p34.3	01p
SH2D3A	SH2 domain containing 3A	19p13.3	19p
SHARPIN	SHANK associated RH domain interactor	08q24.3	08q
SHF	Src homology 2 domain containing F	15q21.1	15q
SLC25A45	solute carrier family 25 member 45	11q13.1	11q
SLC27A4	solute carrier family 27 member 4	09q34.11	09q
SLC45A4	solute carrier family 45 member 4	08q24.3	08q
SLC5A3	solute carrier family 5 member 3	21q22.11	21q
SLC9A1	solute carrier family 9 member A1	01p36.11	01p
SNAP23	synaptosome associated protein 23	15q15.1-q15.2	15q
SNX3	sorting nexin 3	06q21	06q
SOS1	SOS Ras/Rac guanine nucleotide exchange factor 1	02p22.1	02p
SPATA21	spermatogenesis associated 21	01p36.13	01p
SPECC1	sperm antigen with calponin homology and coiled-coil domains 1	17p11.2	17p
SPHK2	sphingosine kinase 2	19q13.33	19q
SPPL2B	signal peptide peptidase like 2B	19p13.3	19p
SPR	sepiapterin reductase (7,8-dihydrobiopterin:NADP+ oxidoreductase)	02p13.2	02p
SREK1IP1	SREK1 interacting protein 1	05q12.3	05q
SRRD	SRR1 domain containing	22q12.1	22q
SRSF7	serine and arginine rich splicing factor 7	02p22.1	02p
SSPO	SCO-spondin	07q36.1	07q
ST13	ST13, Hsp70 interacting protein	22q13.2	22q
STAT6	signal transducer and activator of transcription 6	12q13	12q
STIP1	stress induced phosphoprotein 1	11q13.1	11q
STK40	serine/threonine kinase 40	01p34.3	01p
STX16	syntaxin 16	20q13.32	20q
STX18	syntaxin 18	04p16.3-p16.2	04p
STYXL1	serine/threonine/tyrosine interacting like 1	07q11.23	07q
SUGT1	SGT1 homolog, MIS12 kinetochore complex assembly cochaperone	13q14.3	13q
SYNGR2	synaptogyrin 2	17q25.3	17q
TACR1	tachykinin receptor 1	02p12	02p
TAF7	TATA-box binding protein associated factor 7	05q31.3	05q
TBC1D10B	TBC1 domain family member 10B	16p11.2	16p
TBC1D13	TBC1 domain family member 13	09q34.11	09q
TBL3	transducin beta like 3	16p13.3	16p
TCP1	t-complex 1	06q25.3	06q
TCTN1	tectonic family member 1	12q24.11	12q
TECR	trans-2,3-enoyl-CoA reductase	19p13.12	19p
TEX19	testis expressed 19	17q25.3	17q
TIAL1	TIA1 cytotoxic granule associated RNA binding protein like 1	10q26.11	10q
TIGD6	tigger transposable element derived 6	05q32	05q
TIMM21	translocase of inner mitochondrial membrane 21	18q22.3	18q
TM2D3	TM2 domain containing 3	15q26.3	15q
TM9SF4	transmembrane 9 superfamily member 4	20q11.21	20q
TMED3	transmembrane p24 trafficking protein 3	15q25.1	15q
TMEM203	transmembrane protein 203	09q34.3	09q
TMEM222	transmembrane protein 222	01p36.11	01p
TMEM259	transmembrane protein 259	19p13.3	19p
TMEM95	transmembrane protein 95	17p13.1	17p
TNPO3	transportin 3	07q32.1	07q
TPD52	tumor protein D52	08q21.13	08q
TPD52L2	tumor protein D52 like 2	20q13.33	20q
TPT1	tumor protein, translationally-controlled 1	13q14.13	13q
TRA2B	transformer 2 beta homolog	03q27.2	03q
TRAF3	TNF receptor associated factor 3	14q32.32	14q
TRAPPC3	trafficking protein particle complex 3	01p34.3	01p
TRAPPC9	trafficking protein particle complex 9	08q24.3	08q
TRIB3	tribbles pseudokinase 3	20p13	20p
TRIM41	tripartite motif containing 41	05q35.3	05q
TRIM52	tripartite motif containing 52	05q35.3	05q
TRIM7	tripartite motif containing 7	05q35.3	05q
TRMO	tRNA methyltransferase O	09q22.33	09q
TRMT112	tRNA methyltransferase 11-2 homolog (S. cerevisiae)	11q13.1	11q
TSACC	TSSK6 activating cochaperone	01q22	01q
TSEN34	tRNA splicing endonuclease subunit 34	19q13.42	19q
TSNAXIP1	translin associated factor X interacting protein 1	16q22.1	16q
TSPAN4	tetraspanin 4	11p15.5	11p
TTC26	tetratricopeptide repeat domain 26	07q34	07q
TYW3	tRNA-yW synthesizing protein 3 homolog	01p31.1	01p
UBASH3A	ubiquitin associated and SH3 domain containing A	21q22.3	21q
UBB	ubiquitin B	17p11.2	17p
UBC	ubiquitin C	12q24.3	12q
UBE2B	ubiquitin conjugating enzyme E2 B	05q31.1	05q
UBE2D3	ubiquitin conjugating enzyme E2 D3	04q24	04q
UBE2I	ubiquitin conjugating enzyme E2 I	16p13.3	16p
UBE2O	ubiquitin conjugating enzyme E2 O	17q25.1	17q
UBFD1	ubiquitin family domain containing 1	16p12.2	16p
UBL7	ubiquitin like 7	15q24.1	15q
UBQLN1	ubiquilin 1	09q21.32	09q
UNC13D	unc-13 homolog D	17q25.3	17q
USP30	ubiquitin specific peptidase 30	12q24.11	12q
USPL1	ubiquitin specific peptidase like 1	13q12.3	13q
UTP11	UTP11, small subunit processome component homolog (S. cerevisiae)	01p34.3	01p
VAV1	vav guanine nucleotide exchange factor 1	19p13.3	19p
VEZT	vezatin, adherens junctions transmembrane protein	12q22	12q
VIP	vasoactive intestinal peptide	06q25.2	06q
VIPAS39	VPS33B interacting protein, apical-basolateral polarity regulator, spe-39 homolog	14q24.3	14q
VPS51	VPS51, GARP complex subunit	11q13.1	11q
VRK3	vaccinia related kinase 3	19q13.33	19q
WDR38	WD repeat domain 38	09q33.3	09q
WDR45	WD repeat domain 45	Xp11.23	Xp
WDR53	WD repeat domain 53	03q29	03q
XPNPEP3	X-prolyl aminopeptidase 3	22q13.2	22q
ZBTB25	zinc finger and BTB domain containing 25	14q23.3	14q
ZCCHC2	zinc finger CCHC-type containing 2	18q21.33	18q
ZFAND2A	zinc finger AN1-type containing 2A	07p22.3	07p
ZFP36L2	ZFP36 ring finger protein like 2	02p21	02p
ZNF180	zinc finger protein 180	19q13.2	19q
ZNF207	zinc finger protein 207	17q11.2	17q
ZNF250	zinc finger protein 250	08q24.3	08q
ZNF337	zinc finger protein 337	20p11.21	20p
ZNF34	zinc finger protein 34	08q24.3	08q
ZNF467	zinc finger protein 467	07q36.1	07q
ZNF473	zinc finger protein 473	19q13.33	19q
ZNF526	zinc finger protein 526	19q13.31	19q
ZSCAN22	zinc finger and SCAN domain containing 22	19q13.43	19q

## Sheet: Table S3-Primary Sites
Primary Site
adrenal gland
bile duct
bladder
blood
bone
bone marrow
brain
breast
cervix
colorectal
esophagus
eye
head and neck
kidney
liver
lung
lymph nodes
nervous system
ovary
pancreas
pleura
prostate
skin
soft tissue
stomach
testis
thymus
thyroid
uterus

## Sheet: Table S4-Overexpression
Primary Site	Cancer Study ID	Case List ID	Gene	Official Symbol	Arm	Cases	Overexpressed Cases	Overexpression Score
adrenal gland	acc_tcga	acc_tcga_rna_seq_v2_mrna	UBE2B	UBE2B	05q	79	33	0.417722
adrenal gland	acc_tcga	acc_tcga_rna_seq_v2_mrna	TAF7	TAF7	05q	79	32	0.405063
adrenal gland	acc_tcga	acc_tcga_rna_seq_v2_mrna	PPP6R1	PPP6R1	19q	79	28	0.35443
adrenal gland	acc_tcga	acc_tcga_rna_seq_v2_mrna	SPPL2B	SPPL2B	19p	79	28	0.35443
adrenal gland	acc_tcga	acc_tcga_rna_seq_v2_mrna	TCTN1	TCTN1	12q	79	27	0.341772
adrenal gland	acc_tcga	acc_tcga_rna_seq_v2_mrna	GPBP1	GPBP1	05q	79	25	0.316456
adrenal gland	acc_tcga	acc_tcga_rna_seq_v2_mrna	KDM3B	KDM3B	05q	79	25	0.316456
adrenal gland	acc_tcga	acc_tcga_rna_seq_v2_mrna	ZNF473	ZNF473	19q	79	25	0.316456
adrenal gland	acc_tcga	acc_tcga_rna_seq_v2_mrna	TRIM41	TRIM41	05q	79	24	0.303797
adrenal gland	acc_tcga	acc_tcga_rna_seq_v2_mrna	ZFAND2A	ZFAND2A	07p	79	24	0.303797
adrenal gland	acc_tcga	acc_tcga_rna_seq_v2_mrna	TBC1D10B	TBC1D10B	16p	79	22	0.278481
adrenal gland	acc_tcga	acc_tcga_rna_seq_v2_mrna	TIGD6	TIGD6	05q	79	22	0.278481
adrenal gland	acc_tcga	acc_tcga_rna_seq_v2_mrna	DNAJB6	DNAJB6	07q	79	21	0.265823
adrenal gland	acc_tcga	acc_tcga_rna_seq_v2_mrna	GTF2F1	GTF2F1	19p	79	21	0.265823
adrenal gland	acc_tcga	acc_tcga_rna_seq_v2_mrna	RPL26L1	RPL26L1	05q	79	21	0.265823
adrenal gland	acc_tcga	acc_tcga_rna_seq_v2_mrna	TBL3	TBL3	16p	79	21	0.265823
adrenal gland	acc_tcga	acc_tcga_rna_seq_v2_mrna	COPS7A	COPS7A	12p	79	20	0.253165
adrenal gland	acc_tcga	acc_tcga_rna_seq_v2_mrna	TMEM259	TMEM259	19p	79	20	0.253165
adrenal gland	acc_tcga	acc_tcga_rna_seq_v2_mrna	FAM83E	FAM83E	19q	79	19	0.240506
adrenal gland	acc_tcga	acc_tcga_rna_seq_v2_mrna	HSPA4	HSPA4	05q	79	19	0.240506
adrenal gland	acc_tcga	acc_tcga_rna_seq_v2_mrna	HUS1	HUS1	07p	79	19	0.240506
adrenal gland	acc_tcga	acc_tcga_rna_seq_v2_mrna	NSA2	NSA2	05q	79	19	0.240506
adrenal gland	acc_tcga	acc_tcga_rna_seq_v2_mrna	NUDCD1	NUDCD1	08q	79	19	0.240506
adrenal gland	acc_tcga	acc_tcga_rna_seq_v2_mrna	KLHL26	KLHL26	19p	79	18	0.227848
adrenal gland	acc_tcga	acc_tcga_rna_seq_v2_mrna	PRKCSH	PRKCSH	19p	79	18	0.227848
adrenal gland	acc_tcga	acc_tcga_rna_seq_v2_mrna	SPHK2	SPHK2	19q	79	18	0.227848
adrenal gland	acc_tcga	acc_tcga_rna_seq_v2_mrna	UBE2D3	UBE2D3	04q	79	18	0.227848
adrenal gland	acc_tcga	acc_tcga_rna_seq_v2_mrna	ANAPC2	ANAPC2	09q	79	17	0.21519
adrenal gland	acc_tcga	acc_tcga_rna_seq_v2_mrna	GPR4	GPR4	19q	79	17	0.21519
adrenal gland	acc_tcga	acc_tcga_rna_seq_v2_mrna	TM9SF4	TM9SF4	20q	79	17	0.21519
adrenal gland	acc_tcga	acc_tcga_rna_seq_v2_mrna	CPSF1	CPSF1	08q	79	16	0.202532
adrenal gland	acc_tcga	acc_tcga_rna_seq_v2_mrna	CWC27	CWC27	05q	79	16	0.202532
adrenal gland	acc_tcga	acc_tcga_rna_seq_v2_mrna	NUTF2	NUTF2	16q	79	16	0.202532
adrenal gland	acc_tcga	acc_tcga_rna_seq_v2_mrna	OPA3	OPA3	19q	79	16	0.202532
adrenal gland	acc_tcga	acc_tcga_rna_seq_v2_mrna	VRK3	VRK3	19q	79	16	0.202532
adrenal gland	acc_tcga	acc_tcga_rna_seq_v2_mrna	CCDC97	CCDC97	19q	79	15	0.189873
adrenal gland	acc_tcga	acc_tcga_rna_seq_v2_mrna	CLU	CLU	08p	79	15	0.189873
adrenal gland	acc_tcga	acc_tcga_rna_seq_v2_mrna	HSF1	HSF1	08q	79	15	0.189873
adrenal gland	acc_tcga	acc_tcga_rna_seq_v2_mrna	KMT2D	KMT2D	12q	79	15	0.189873
adrenal gland	acc_tcga	acc_tcga_rna_seq_v2_mrna	PAQR4	PAQR4	16p	79	15	0.189873
adrenal gland	acc_tcga	acc_tcga_rna_seq_v2_mrna	RPS5	RPS5	19q	79	15	0.189873
adrenal gland	acc_tcga	acc_tcga_rna_seq_v2_mrna	TM2D3	TM2D3	15q	79	15	0.189873
adrenal gland	acc_tcga	acc_tcga_rna_seq_v2_mrna	TRIM52	TRIM52	05q	79	15	0.189873
adrenal gland	acc_tcga	acc_tcga_rna_seq_v2_mrna	UBE2I	UBE2I	16p	79	15	0.189873
adrenal gland	acc_tcga	acc_tcga_rna_seq_v2_mrna	ZBTB25	ZBTB25	14q	79	15	0.189873
adrenal gland	acc_tcga	acc_tcga_rna_seq_v2_mrna	ZNF180	ZNF180	19q	79	15	0.189873
adrenal gland	acc_tcga	acc_tcga_rna_seq_v2_mrna	EARS2	EARS2	16p	79	14	0.177215
adrenal gland	acc_tcga	acc_tcga_rna_seq_v2_mrna	KIF21A	KIF21A	12q	79	14	0.177215
adrenal gland	acc_tcga	acc_tcga_rna_seq_v2_mrna	NEIL2	NEIL2	08p	79	14	0.177215
adrenal gland	acc_tcga	acc_tcga_rna_seq_v2_mrna	NOSIP	NOSIP	19q	79	14	0.177215
adrenal gland	acc_tcga	acc_tcga_rna_seq_v2_mrna	POLR3B	POLR3B	12q	79	14	0.177215
adrenal gland	acc_tcga	acc_tcga_rna_seq_v2_mrna	PTGES3	PTGES3	12q	79	14	0.177215
adrenal gland	acc_tcga	acc_tcga_rna_seq_v2_mrna	PTOV1	PTOV1	19q	79	14	0.177215
adrenal gland	acc_tcga	acc_tcga_rna_seq_v2_mrna	REXO4	REXO4	09q	79	14	0.177215
adrenal gland	acc_tcga	acc_tcga_rna_seq_v2_mrna	RPL18	RPL18	19q	79	14	0.177215
adrenal gland	acc_tcga	acc_tcga_rna_seq_v2_mrna	TTC26	TTC26	07q	79	14	0.177215
adrenal gland	acc_tcga	acc_tcga_rna_seq_v2_mrna	VEZT	VEZT	12q	79	14	0.177215
adrenal gland	acc_tcga	acc_tcga_rna_seq_v2_mrna	CDKL3	CDKL3	05q	79	13	0.164557
adrenal gland	acc_tcga	acc_tcga_rna_seq_v2_mrna	CENPT	CENPT	16q	79	13	0.164557
adrenal gland	acc_tcga	acc_tcga_rna_seq_v2_mrna	CIPC	CIPC	14q	79	13	0.164557
adrenal gland	acc_tcga	acc_tcga_rna_seq_v2_mrna	DPY19L4	DPY19L4	08q	79	13	0.164557
adrenal gland	acc_tcga	acc_tcga_rna_seq_v2_mrna	LMNB2	LMNB2	19p	79	13	0.164557
adrenal gland	acc_tcga	acc_tcga_rna_seq_v2_mrna	NDOR1	NDOR1	09q	79	13	0.164557
adrenal gland	acc_tcga	acc_tcga_rna_seq_v2_mrna	PGK1	PGK1	Xq	79	13	0.164557
adrenal gland	acc_tcga	acc_tcga_rna_seq_v2_mrna	PMPCA	PMPCA	09q	79	13	0.164557
adrenal gland	acc_tcga	acc_tcga_rna_seq_v2_mrna	RAB11B	RAB11B	19p	79	13	0.164557
adrenal gland	acc_tcga	acc_tcga_rna_seq_v2_mrna	RAB43	RAB43	03q	79	13	0.164557
adrenal gland	acc_tcga	acc_tcga_rna_seq_v2_mrna	SARAF	SARAF	08p	79	13	0.164557
adrenal gland	acc_tcga	acc_tcga_rna_seq_v2_mrna	SHARPIN	SHARPIN	08q	79	13	0.164557
adrenal gland	acc_tcga	acc_tcga_rna_seq_v2_mrna	APP	APP	21q	79	12	0.151899
adrenal gland	acc_tcga	acc_tcga_rna_seq_v2_mrna	C8ORF37	C8ORF37	08q	79	12	0.151899
adrenal gland	acc_tcga	acc_tcga_rna_seq_v2_mrna	CCT5	CCT5	05p	79	12	0.151899
adrenal gland	acc_tcga	acc_tcga_rna_seq_v2_mrna	DEDD2	DEDD2	19q	79	12	0.151899
adrenal gland	acc_tcga	acc_tcga_rna_seq_v2_mrna	ENY2	ENY2	08q	79	12	0.151899
adrenal gland	acc_tcga	acc_tcga_rna_seq_v2_mrna	FAM207A	FAM207A	21q	79	12	0.151899
adrenal gland	acc_tcga	acc_tcga_rna_seq_v2_mrna	GOLGA3	GOLGA3	12q	79	12	0.151899
adrenal gland	acc_tcga	acc_tcga_rna_seq_v2_mrna	MAP2K2	MAP2K2	19p	79	12	0.151899
adrenal gland	acc_tcga	acc_tcga_rna_seq_v2_mrna	NBN	NBN	08q	79	12	0.151899
adrenal gland	acc_tcga	acc_tcga_rna_seq_v2_mrna	PLEC	PLEC	08q	79	12	0.151899
adrenal gland	acc_tcga	acc_tcga_rna_seq_v2_mrna	POLR3E	POLR3E	16p	79	12	0.151899
adrenal gland	acc_tcga	acc_tcga_rna_seq_v2_mrna	TBC1D13	TBC1D13	09q	79	12	0.151899
adrenal gland	acc_tcga	acc_tcga_rna_seq_v2_mrna	ZNF250	ZNF250	08q	79	12	0.151899
adrenal gland	acc_tcga	acc_tcga_rna_seq_v2_mrna	CIAPIN1	CIAPIN1	16q	79	11	0.139241
adrenal gland	acc_tcga	acc_tcga_rna_seq_v2_mrna	DNAJB1	DNAJB1	19p	79	11	0.139241
adrenal gland	acc_tcga	acc_tcga_rna_seq_v2_mrna	FUT10	FUT10	08p	79	11	0.139241
adrenal gland	acc_tcga	acc_tcga_rna_seq_v2_mrna	HSPA4L	HSPA4L	04q	79	11	0.139241
adrenal gland	acc_tcga	acc_tcga_rna_seq_v2_mrna	JRK	JRK	08q	79	11	0.139241
adrenal gland	acc_tcga	acc_tcga_rna_seq_v2_mrna	MB21D1	MB21D1	06q	79	11	0.139241
adrenal gland	acc_tcga	acc_tcga_rna_seq_v2_mrna	NDUFA12	NDUFA12	12q	79	11	0.139241
adrenal gland	acc_tcga	acc_tcga_rna_seq_v2_mrna	POLL	POLL	10q	79	11	0.139241
adrenal gland	acc_tcga	acc_tcga_rna_seq_v2_mrna	PPM1A	PPM1A	14q	79	11	0.139241
adrenal gland	acc_tcga	acc_tcga_rna_seq_v2_mrna	PUF60	PUF60	08q	79	11	0.139241
adrenal gland	acc_tcga	acc_tcga_rna_seq_v2_mrna	RSRC2	RSRC2	12q	79	11	0.139241
adrenal gland	acc_tcga	acc_tcga_rna_seq_v2_mrna	SCFD1	SCFD1	14q	79	11	0.139241
adrenal gland	acc_tcga	acc_tcga_rna_seq_v2_mrna	SDCCAG3	SDCCAG3	09q	79	11	0.139241
adrenal gland	acc_tcga	acc_tcga_rna_seq_v2_mrna	TCP1	TCP1	06q	79	11	0.139241
adrenal gland	acc_tcga	acc_tcga_rna_seq_v2_mrna	UBC	UBC	12q	79	11	0.139241
adrenal gland	acc_tcga	acc_tcga_rna_seq_v2_mrna	UBFD1	UBFD1	16p	79	11	0.139241
adrenal gland	acc_tcga	acc_tcga_rna_seq_v2_mrna	UBQLN1	UBQLN1	09q	79	11	0.139241
adrenal gland	acc_tcga	acc_tcga_rna_seq_v2_mrna	ZNF526	ZNF526	19q	79	11	0.139241
adrenal gland	acc_tcga	acc_tcga_rna_seq_v2_mrna	ALG10	ALG10	12p	79	10	0.126582
adrenal gland	acc_tcga	acc_tcga_rna_seq_v2_mrna	BRMS1L	BRMS1L	14q	79	10	0.126582
adrenal gland	acc_tcga	acc_tcga_rna_seq_v2_mrna	CDC73	CDC73	01q	79	10	0.126582
adrenal gland	acc_tcga	acc_tcga_rna_seq_v2_mrna	FKBP4	FKBP4	12p	79	10	0.126582
adrenal gland	acc_tcga	acc_tcga_rna_seq_v2_mrna	IPO4	IPO4	14q	79	10	0.126582
adrenal gland	acc_tcga	acc_tcga_rna_seq_v2_mrna	KIZ	KIZ	20p	79	10	0.126582
adrenal gland	acc_tcga	acc_tcga_rna_seq_v2_mrna	LSM4	LSM4	19p	79	10	0.126582
adrenal gland	acc_tcga	acc_tcga_rna_seq_v2_mrna	MORF4L2	MORF4L2	Xq	79	10	0.126582
adrenal gland	acc_tcga	acc_tcga_rna_seq_v2_mrna	MRPL13	MRPL13	08q	79	10	0.126582
adrenal gland	acc_tcga	acc_tcga_rna_seq_v2_mrna	MYL6	MYL6	12q	79	10	0.126582
adrenal gland	acc_tcga	acc_tcga_rna_seq_v2_mrna	SSPO	SSPO	07q	79	10	0.126582
adrenal gland	acc_tcga	acc_tcga_rna_seq_v2_mrna	STX18	STX18	04p	79	10	0.126582
adrenal gland	acc_tcga	acc_tcga_rna_seq_v2_mrna	ZNF337	ZNF337	20p	79	10	0.126582
adrenal gland	acc_tcga	acc_tcga_rna_seq_v2_mrna	AANAT	AANAT	17q	79	9	0.113924
adrenal gland	acc_tcga	acc_tcga_rna_seq_v2_mrna	ADGRG1	ADGRG1	16q	79	9	0.113924
adrenal gland	acc_tcga	acc_tcga_rna_seq_v2_mrna	BRF2	BRF2	08p	79	9	0.113924
adrenal gland	acc_tcga	acc_tcga_rna_seq_v2_mrna	CCDC57	CCDC57	17q	79	9	0.113924
adrenal gland	acc_tcga	acc_tcga_rna_seq_v2_mrna	CCT3	CCT3	01q	79	9	0.113924
adrenal gland	acc_tcga	acc_tcga_rna_seq_v2_mrna	CCT8	CCT8	21q	79	9	0.113924
adrenal gland	acc_tcga	acc_tcga_rna_seq_v2_mrna	COMMD2	COMMD2	03q	79	9	0.113924
adrenal gland	acc_tcga	acc_tcga_rna_seq_v2_mrna	DPCD	DPCD	10q	79	9	0.113924
adrenal gland	acc_tcga	acc_tcga_rna_seq_v2_mrna	FBXO45	FBXO45	03q	79	9	0.113924
adrenal gland	acc_tcga	acc_tcga_rna_seq_v2_mrna	FRA10AC1	FRA10AC1	10q	79	9	0.113924
adrenal gland	acc_tcga	acc_tcga_rna_seq_v2_mrna	GPT	GPT	08q	79	9	0.113924
adrenal gland	acc_tcga	acc_tcga_rna_seq_v2_mrna	LRP12	LRP12	08q	79	9	0.113924
adrenal gland	acc_tcga	acc_tcga_rna_seq_v2_mrna	MED23	MED23	06q	79	9	0.113924
adrenal gland	acc_tcga	acc_tcga_rna_seq_v2_mrna	PAPOLA	PAPOLA	14q	79	9	0.113924
adrenal gland	acc_tcga	acc_tcga_rna_seq_v2_mrna	PGAM5	PGAM5	12q	79	9	0.113924
adrenal gland	acc_tcga	acc_tcga_rna_seq_v2_mrna	SLC27A4	SLC27A4	09q	79	9	0.113924
adrenal gland	acc_tcga	acc_tcga_rna_seq_v2_mrna	STAT6	STAT6	12q	79	9	0.113924
adrenal gland	acc_tcga	acc_tcga_rna_seq_v2_mrna	TIAL1	TIAL1	10q	79	9	0.113924
adrenal gland	acc_tcga	acc_tcga_rna_seq_v2_mrna	TMEM203	TMEM203	09q	79	9	0.113924
adrenal gland	acc_tcga	acc_tcga_rna_seq_v2_mrna	TPD52	TPD52	08q	79	9	0.113924
adrenal gland	acc_tcga	acc_tcga_rna_seq_v2_mrna	TRAPPC9	TRAPPC9	08q	79	9	0.113924
adrenal gland	acc_tcga	acc_tcga_rna_seq_v2_mrna	TRMO	TRMO	09q	79	9	0.113924
adrenal gland	acc_tcga	acc_tcga_rna_seq_v2_mrna	TSEN34	TSEN34	19q	79	9	0.113924
adrenal gland	acc_tcga	acc_tcga_rna_seq_v2_mrna	USP30	USP30	12q	79	9	0.113924
adrenal gland	acc_tcga	acc_tcga_rna_seq_v2_mrna	WDR53	WDR53	03q	79	9	0.113924
adrenal gland	acc_tcga	acc_tcga_rna_seq_v2_mrna	ANGEL1	ANGEL1	14q	79	8	0.101266
adrenal gland	acc_tcga	acc_tcga_rna_seq_v2_mrna	CALM1	CALM1	14q	79	8	0.101266
adrenal gland	acc_tcga	acc_tcga_rna_seq_v2_mrna	CES2	CES2	16q	79	8	0.101266
adrenal gland	acc_tcga	acc_tcga_rna_seq_v2_mrna	CKS2	CKS2	09q	79	8	0.101266
adrenal gland	acc_tcga	acc_tcga_rna_seq_v2_mrna	COX16	COX16	14q	79	8	0.101266
adrenal gland	acc_tcga	acc_tcga_rna_seq_v2_mrna	ELMSAN1	ELMSAN1	14q	79	8	0.101266
adrenal gland	acc_tcga	acc_tcga_rna_seq_v2_mrna	FXR1	FXR1	03q	79	8	0.101266
adrenal gland	acc_tcga	acc_tcga_rna_seq_v2_mrna	GFM2	GFM2	05q	79	8	0.101266
adrenal gland	acc_tcga	acc_tcga_rna_seq_v2_mrna	JMJD6	JMJD6	17q	79	8	0.101266
adrenal gland	acc_tcga	acc_tcga_rna_seq_v2_mrna	MAF1	MAF1	08q	79	8	0.101266
adrenal gland	acc_tcga	acc_tcga_rna_seq_v2_mrna	MAP3K7CL	MAP3K7CL	21q	79	8	0.101266
adrenal gland	acc_tcga	acc_tcga_rna_seq_v2_mrna	MBD4	MBD4	03q	79	8	0.101266
adrenal gland	acc_tcga	acc_tcga_rna_seq_v2_mrna	MRPL18	MRPL18	06q	79	8	0.101266
adrenal gland	acc_tcga	acc_tcga_rna_seq_v2_mrna	MUM1	MUM1	19p	79	8	0.101266
adrenal gland	acc_tcga	acc_tcga_rna_seq_v2_mrna	NAA50	NAA50	03q	79	8	0.101266
adrenal gland	acc_tcga	acc_tcga_rna_seq_v2_mrna	PEX3	PEX3	06q	79	8	0.101266
adrenal gland	acc_tcga	acc_tcga_rna_seq_v2_mrna	PSPH	PSPH	07p	79	8	0.101266
adrenal gland	acc_tcga	acc_tcga_rna_seq_v2_mrna	PTEN	PTEN	10q	79	8	0.101266
adrenal gland	acc_tcga	acc_tcga_rna_seq_v2_mrna	RABGAP1L	RABGAP1L	01q	79	8	0.101266
adrenal gland	acc_tcga	acc_tcga_rna_seq_v2_mrna	SECISBP2	SECISBP2	09q	79	8	0.101266
adrenal gland	acc_tcga	acc_tcga_rna_seq_v2_mrna	ZSCAN22	ZSCAN22	19q	79	8	0.101266
adrenal gland	acc_tcga	acc_tcga_rna_seq_v2_mrna	ABCC5	ABCC5	03q	79	7	0.0886076
adrenal gland	acc_tcga	acc_tcga_rna_seq_v2_mrna	ADAMTS13	ADAMTS13	09q	79	7	0.0886076
adrenal gland	acc_tcga	acc_tcga_rna_seq_v2_mrna	AK3	AK3	09p	79	7	0.0886076
adrenal gland	acc_tcga	acc_tcga_rna_seq_v2_mrna	ANKRD13D	ANKRD13D	11q	79	7	0.0886076
adrenal gland	acc_tcga	acc_tcga_rna_seq_v2_mrna	ARTN	ARTN	01p	79	7	0.0886076
adrenal gland	acc_tcga	acc_tcga_rna_seq_v2_mrna	ATP2C1	ATP2C1	03q	79	7	0.0886076
adrenal gland	acc_tcga	acc_tcga_rna_seq_v2_mrna	ATXN1	ATXN1	06p	79	7	0.0886076
adrenal gland	acc_tcga	acc_tcga_rna_seq_v2_mrna	B3GALNT2	B3GALNT2	01q	79	7	0.0886076
adrenal gland	acc_tcga	acc_tcga_rna_seq_v2_mrna	CBX3	CBX3	07p	79	7	0.0886076
adrenal gland	acc_tcga	acc_tcga_rna_seq_v2_mrna	CCT4	CCT4	02p	79	7	0.0886076
adrenal gland	acc_tcga	acc_tcga_rna_seq_v2_mrna	CYHR1	CYHR1	08q	79	7	0.0886076
adrenal gland	acc_tcga	acc_tcga_rna_seq_v2_mrna	DTX2	DTX2	07q	79	7	0.0886076
adrenal gland	acc_tcga	acc_tcga_rna_seq_v2_mrna	EIF4A2	EIF4A2	03q	79	7	0.0886076
adrenal gland	acc_tcga	acc_tcga_rna_seq_v2_mrna	FBXO5	FBXO5	06q	79	7	0.0886076
adrenal gland	acc_tcga	acc_tcga_rna_seq_v2_mrna	FEM1B	FEM1B	15q	79	7	0.0886076
adrenal gland	acc_tcga	acc_tcga_rna_seq_v2_mrna	HNRNPH3	HNRNPH3	10q	79	7	0.0886076
adrenal gland	acc_tcga	acc_tcga_rna_seq_v2_mrna	IFT46	IFT46	11q	79	7	0.0886076
adrenal gland	acc_tcga	acc_tcga_rna_seq_v2_mrna	IMP4	IMP4	02q	79	7	0.0886076
adrenal gland	acc_tcga	acc_tcga_rna_seq_v2_mrna	KLLN	KLLN	10q	79	7	0.0886076
adrenal gland	acc_tcga	acc_tcga_rna_seq_v2_mrna	KPNA1	KPNA1	03q	79	7	0.0886076
adrenal gland	acc_tcga	acc_tcga_rna_seq_v2_mrna	MBOAT7	MBOAT7	19q	79	7	0.0886076
adrenal gland	acc_tcga	acc_tcga_rna_seq_v2_mrna	MDH2	MDH2	07q	79	7	0.0886076
adrenal gland	acc_tcga	acc_tcga_rna_seq_v2_mrna	MRPS18C	MRPS18C	04q	79	7	0.0886076
adrenal gland	acc_tcga	acc_tcga_rna_seq_v2_mrna	MTCH1	MTCH1	06p	79	7	0.0886076
adrenal gland	acc_tcga	acc_tcga_rna_seq_v2_mrna	MYL6B	MYL6B	12q	79	7	0.0886076
adrenal gland	acc_tcga	acc_tcga_rna_seq_v2_mrna	NCSTN	NCSTN	01q	79	7	0.0886076
adrenal gland	acc_tcga	acc_tcga_rna_seq_v2_mrna	NMT2	NMT2	10p	79	7	0.0886076
adrenal gland	acc_tcga	acc_tcga_rna_seq_v2_mrna	RAB34	RAB34	17q	79	7	0.0886076
adrenal gland	acc_tcga	acc_tcga_rna_seq_v2_mrna	SNX3	SNX3	06q	79	7	0.0886076
adrenal gland	acc_tcga	acc_tcga_rna_seq_v2_mrna	SUGT1	SUGT1	13q	79	7	0.0886076
adrenal gland	acc_tcga	acc_tcga_rna_seq_v2_mrna	TRIM7	TRIM7	05q	79	7	0.0886076
adrenal gland	acc_tcga	acc_tcga_rna_seq_v2_mrna	UBASH3A	UBASH3A	21q	79	7	0.0886076
adrenal gland	acc_tcga	acc_tcga_rna_seq_v2_mrna	ZNF467	ZNF467	07q	79	7	0.0886076
adrenal gland	acc_tcga	acc_tcga_rna_seq_v2_mrna	AHSA1	AHSA1	14q	79	6	0.0759494
adrenal gland	acc_tcga	acc_tcga_rna_seq_v2_mrna	ATP6V1A	ATP6V1A	03q	79	6	0.0759494
adrenal gland	acc_tcga	acc_tcga_rna_seq_v2_mrna	BMS1	BMS1	10q	79	6	0.0759494
adrenal gland	acc_tcga	acc_tcga_rna_seq_v2_mrna	CALHM2	CALHM2	10q	79	6	0.0759494
adrenal gland	acc_tcga	acc_tcga_rna_seq_v2_mrna	CENPA	CENPA	02p	79	6	0.0759494
adrenal gland	acc_tcga	acc_tcga_rna_seq_v2_mrna	CMBL	CMBL	05p	79	6	0.0759494
adrenal gland	acc_tcga	acc_tcga_rna_seq_v2_mrna	COPA	COPA	01q	79	6	0.0759494
adrenal gland	acc_tcga	acc_tcga_rna_seq_v2_mrna	CPAMD8	CPAMD8	19p	79	6	0.0759494
adrenal gland	acc_tcga	acc_tcga_rna_seq_v2_mrna	CUL4A	CUL4A	13q	79	6	0.0759494
adrenal gland	acc_tcga	acc_tcga_rna_seq_v2_mrna	DPAGT1	DPAGT1	11q	79	6	0.0759494
adrenal gland	acc_tcga	acc_tcga_rna_seq_v2_mrna	GABRE	GABRE	Xq	79	6	0.0759494
adrenal gland	acc_tcga	acc_tcga_rna_seq_v2_mrna	KIFC2	KIFC2	08q	79	6	0.0759494
adrenal gland	acc_tcga	acc_tcga_rna_seq_v2_mrna	KLC1	KLC1	14q	79	6	0.0759494
adrenal gland	acc_tcga	acc_tcga_rna_seq_v2_mrna	MRPL24	MRPL24	01q	79	6	0.0759494
adrenal gland	acc_tcga	acc_tcga_rna_seq_v2_mrna	MRPS23	MRPS23	17q	79	6	0.0759494
adrenal gland	acc_tcga	acc_tcga_rna_seq_v2_mrna	MRPS6	MRPS6	21q	79	6	0.0759494
adrenal gland	acc_tcga	acc_tcga_rna_seq_v2_mrna	NDRG1	NDRG1	08q	79	6	0.0759494
adrenal gland	acc_tcga	acc_tcga_rna_seq_v2_mrna	NOP2	NOP2	12p	79	6	0.0759494
adrenal gland	acc_tcga	acc_tcga_rna_seq_v2_mrna	NUF2	NUF2	01q	79	6	0.0759494
adrenal gland	acc_tcga	acc_tcga_rna_seq_v2_mrna	PABPC1	PABPC1	08q	79	6	0.0759494
adrenal gland	acc_tcga	acc_tcga_rna_seq_v2_mrna	PIGL	PIGL	17p	79	6	0.0759494
adrenal gland	acc_tcga	acc_tcga_rna_seq_v2_mrna	POLD4	POLD4	11q	79	6	0.0759494
adrenal gland	acc_tcga	acc_tcga_rna_seq_v2_mrna	PRKD2	PRKD2	19q	79	6	0.0759494
adrenal gland	acc_tcga	acc_tcga_rna_seq_v2_mrna	PRRG2	PRRG2	19q	79	6	0.0759494
adrenal gland	acc_tcga	acc_tcga_rna_seq_v2_mrna	RBM23	RBM23	14q	79	6	0.0759494
adrenal gland	acc_tcga	acc_tcga_rna_seq_v2_mrna	RBM25	RBM25	14q	79	6	0.0759494
adrenal gland	acc_tcga	acc_tcga_rna_seq_v2_mrna	RPS7	RPS7	02p	79	6	0.0759494
adrenal gland	acc_tcga	acc_tcga_rna_seq_v2_mrna	S100A14	S100A14	01q	79	6	0.0759494
adrenal gland	acc_tcga	acc_tcga_rna_seq_v2_mrna	SACM1L	SACM1L	03p	79	6	0.0759494
adrenal gland	acc_tcga	acc_tcga_rna_seq_v2_mrna	SERPINH1	SERPINH1	11q	79	6	0.0759494
adrenal gland	acc_tcga	acc_tcga_rna_seq_v2_mrna	SH2D3A	SH2D3A	19p	79	6	0.0759494
adrenal gland	acc_tcga	acc_tcga_rna_seq_v2_mrna	SREK1IP1	SREK1IP1	05q	79	6	0.0759494
adrenal gland	acc_tcga	acc_tcga_rna_seq_v2_mrna	SRRD	SRRD	22q	79	6	0.0759494
adrenal gland	acc_tcga	acc_tcga_rna_seq_v2_mrna	TMED3	TMED3	15q	79	6	0.0759494
adrenal gland	acc_tcga	acc_tcga_rna_seq_v2_mrna	TPD52L2	TPD52L2	20q	79	6	0.0759494
adrenal gland	acc_tcga	acc_tcga_rna_seq_v2_mrna	UBE2O	UBE2O	17q	79	6	0.0759494
adrenal gland	acc_tcga	acc_tcga_rna_seq_v2_mrna	UBL7	UBL7	15q	79	6	0.0759494
adrenal gland	acc_tcga	acc_tcga_rna_seq_v2_mrna	USPL1	USPL1	13q	79	6	0.0759494
adrenal gland	acc_tcga	acc_tcga_rna_seq_v2_mrna	VAV1	VAV1	19p	79	6	0.0759494
adrenal gland	acc_tcga	acc_tcga_rna_seq_v2_mrna	WDR45	WDR45	Xp	79	6	0.0759494
adrenal gland	acc_tcga	acc_tcga_rna_seq_v2_mrna	ABHD3	ABHD3	18q	79	5	0.0632911
adrenal gland	acc_tcga	acc_tcga_rna_seq_v2_mrna	C16ORF92	C16ORF92	16p	79	5	0.0632911
adrenal gland	acc_tcga	acc_tcga_rna_seq_v2_mrna	CAP2	CAP2	06p	79	5	0.0632911
adrenal gland	acc_tcga	acc_tcga_rna_seq_v2_mrna	D2HGDH	D2HGDH	02q	79	5	0.0632911
adrenal gland	acc_tcga	acc_tcga_rna_seq_v2_mrna	DCAF17	DCAF17	02q	79	5	0.0632911
adrenal gland	acc_tcga	acc_tcga_rna_seq_v2_mrna	DNAJB5	DNAJB5	09p	79	5	0.0632911
adrenal gland	acc_tcga	acc_tcga_rna_seq_v2_mrna	EIF1AD	EIF1AD	11q	79	5	0.0632911
adrenal gland	acc_tcga	acc_tcga_rna_seq_v2_mrna	FBXO31	FBXO31	16q	79	5	0.0632911
adrenal gland	acc_tcga	acc_tcga_rna_seq_v2_mrna	FBXO47	FBXO47	17q	79	5	0.0632911
adrenal gland	acc_tcga	acc_tcga_rna_seq_v2_mrna	GNA15	GNA15	19p	79	5	0.0632911
adrenal gland	acc_tcga	acc_tcga_rna_seq_v2_mrna	HNRNPA2B1	HNRNPA2B1	07p	79	5	0.0632911
adrenal gland	acc_tcga	acc_tcga_rna_seq_v2_mrna	HSPB1	HSPB1	07q	79	5	0.0632911
adrenal gland	acc_tcga	acc_tcga_rna_seq_v2_mrna	IFT122	IFT122	03q	79	5	0.0632911
adrenal gland	acc_tcga	acc_tcga_rna_seq_v2_mrna	IGHMBP2	IGHMBP2	11q	79	5	0.0632911
adrenal gland	acc_tcga	acc_tcga_rna_seq_v2_mrna	KNTC1	KNTC1	12q	79	5	0.0632911
adrenal gland	acc_tcga	acc_tcga_rna_seq_v2_mrna	LASP1	LASP1	17q	79	5	0.0632911
adrenal gland	acc_tcga	acc_tcga_rna_seq_v2_mrna	MAT2A	MAT2A	02p	79	5	0.0632911
adrenal gland	acc_tcga	acc_tcga_rna_seq_v2_mrna	MCM2	MCM2	03q	79	5	0.0632911
adrenal gland	acc_tcga	acc_tcga_rna_seq_v2_mrna	MCU	MCU	10q	79	5	0.0632911
adrenal gland	acc_tcga	acc_tcga_rna_seq_v2_mrna	METTL8	METTL8	02q	79	5	0.0632911
adrenal gland	acc_tcga	acc_tcga_rna_seq_v2_mrna	MMP11	MMP11	22q	79	5	0.0632911
adrenal gland	acc_tcga	acc_tcga_rna_seq_v2_mrna	MORC4	MORC4	Xq	79	5	0.0632911
adrenal gland	acc_tcga	acc_tcga_rna_seq_v2_mrna	NECAP2	NECAP2	01p	79	5	0.0632911
adrenal gland	acc_tcga	acc_tcga_rna_seq_v2_mrna	PMVK	PMVK	01q	79	5	0.0632911
adrenal gland	acc_tcga	acc_tcga_rna_seq_v2_mrna	PRAF2	PRAF2	Xp	79	5	0.0632911
adrenal gland	acc_tcga	acc_tcga_rna_seq_v2_mrna	PSMD3	PSMD3	17q	79	5	0.0632911
adrenal gland	acc_tcga	acc_tcga_rna_seq_v2_mrna	RANBP10	RANBP10	16q	79	5	0.0632911
adrenal gland	acc_tcga	acc_tcga_rna_seq_v2_mrna	RNASE4	RNASE4	14q	79	5	0.0632911
adrenal gland	acc_tcga	acc_tcga_rna_seq_v2_mrna	RPL13	RPL13	16q	79	5	0.0632911
adrenal gland	acc_tcga	acc_tcga_rna_seq_v2_mrna	SERPINB8	SERPINB8	18q	79	5	0.0632911
adrenal gland	acc_tcga	acc_tcga_rna_seq_v2_mrna	STX16	STX16	20q	79	5	0.0632911
adrenal gland	acc_tcga	acc_tcga_rna_seq_v2_mrna	STYXL1	STYXL1	07q	79	5	0.0632911
adrenal gland	acc_tcga	acc_tcga_rna_seq_v2_mrna	TNPO3	TNPO3	07q	79	5	0.0632911
adrenal gland	acc_tcga	acc_tcga_rna_seq_v2_mrna	TRA2B	TRA2B	03q	79	5	0.0632911
adrenal gland	acc_tcga	acc_tcga_rna_seq_v2_mrna	WDR38	WDR38	09q	79	5	0.0632911
adrenal gland	acc_tcga	acc_tcga_rna_seq_v2_mrna	ACER2	ACER2	09p	79	4	0.0506329
adrenal gland	acc_tcga	acc_tcga_rna_seq_v2_mrna	ADAT2	ADAT2	06q	79	4	0.0506329
adrenal gland	acc_tcga	acc_tcga_rna_seq_v2_mrna	ALOXE3	ALOXE3	17p	79	4	0.0506329
adrenal gland	acc_tcga	acc_tcga_rna_seq_v2_mrna	ARMT1	ARMT1	06q	79	4	0.0506329
adrenal gland	acc_tcga	acc_tcga_rna_seq_v2_mrna	ATL3	ATL3	11q	79	4	0.0506329
adrenal gland	acc_tcga	acc_tcga_rna_seq_v2_mrna	BANF1	BANF1	11q	79	4	0.0506329
adrenal gland	acc_tcga	acc_tcga_rna_seq_v2_mrna	BCL10	BCL10	01p	79	4	0.0506329
adrenal gland	acc_tcga	acc_tcga_rna_seq_v2_mrna	BCO2	BCO2	11q	79	4	0.0506329
adrenal gland	acc_tcga	acc_tcga_rna_seq_v2_mrna	CACYBP	CACYBP	01q	79	4	0.0506329
adrenal gland	acc_tcga	acc_tcga_rna_seq_v2_mrna	CCT6A	CCT6A	07p	79	4	0.0506329
adrenal gland	acc_tcga	acc_tcga_rna_seq_v2_mrna	CHORDC1	CHORDC1	11q	79	4	0.0506329
adrenal gland	acc_tcga	acc_tcga_rna_seq_v2_mrna	CLIP4	CLIP4	02p	79	4	0.0506329
adrenal gland	acc_tcga	acc_tcga_rna_seq_v2_mrna	COQ9	COQ9	16q	79	4	0.0506329
adrenal gland	acc_tcga	acc_tcga_rna_seq_v2_mrna	CRY1	CRY1	12q	79	4	0.0506329
adrenal gland	acc_tcga	acc_tcga_rna_seq_v2_mrna	CRYZ	CRYZ	01p	79	4	0.0506329
adrenal gland	acc_tcga	acc_tcga_rna_seq_v2_mrna	CUEDC1	CUEDC1	17q	79	4	0.0506329
adrenal gland	acc_tcga	acc_tcga_rna_seq_v2_mrna	DARS	DARS	02q	79	4	0.0506329
adrenal gland	acc_tcga	acc_tcga_rna_seq_v2_mrna	DNAJA1	DNAJA1	09p	79	4	0.0506329
adrenal gland	acc_tcga	acc_tcga_rna_seq_v2_mrna	DNPH1	DNPH1	06p	79	4	0.0506329
adrenal gland	acc_tcga	acc_tcga_rna_seq_v2_mrna	DRAP1	DRAP1	11q	79	4	0.0506329
adrenal gland	acc_tcga	acc_tcga_rna_seq_v2_mrna	EEF1G	EEF1G	11q	79	4	0.0506329
adrenal gland	acc_tcga	acc_tcga_rna_seq_v2_mrna	EWSR1	EWSR1	22q	79	4	0.0506329
adrenal gland	acc_tcga	acc_tcga_rna_seq_v2_mrna	GLA	GLA	Xq	79	4	0.0506329
adrenal gland	acc_tcga	acc_tcga_rna_seq_v2_mrna	HRNR	HRNR	01q	79	4	0.0506329
adrenal gland	acc_tcga	acc_tcga_rna_seq_v2_mrna	HSPA8	HSPA8	11q	79	4	0.0506329
adrenal gland	acc_tcga	acc_tcga_rna_seq_v2_mrna	HSPD1	HSPD1	02q	79	4	0.0506329
adrenal gland	acc_tcga	acc_tcga_rna_seq_v2_mrna	HSPE1	HSPE1	02q	79	4	0.0506329
adrenal gland	acc_tcga	acc_tcga_rna_seq_v2_mrna	IL11RA	IL11RA	09p	79	4	0.0506329
adrenal gland	acc_tcga	acc_tcga_rna_seq_v2_mrna	KBTBD7	KBTBD7	13q	79	4	0.0506329
adrenal gland	acc_tcga	acc_tcga_rna_seq_v2_mrna	KLF10	KLF10	08q	79	4	0.0506329
adrenal gland	acc_tcga	acc_tcga_rna_seq_v2_mrna	KLHL25	KLHL25	15q	79	4	0.0506329
adrenal gland	acc_tcga	acc_tcga_rna_seq_v2_mrna	KMT2A	KMT2A	11q	79	4	0.0506329
adrenal gland	acc_tcga	acc_tcga_rna_seq_v2_mrna	KREMEN2	KREMEN2	16p	79	4	0.0506329
adrenal gland	acc_tcga	acc_tcga_rna_seq_v2_mrna	LRRC27	LRRC27	10q	79	4	0.0506329
adrenal gland	acc_tcga	acc_tcga_rna_seq_v2_mrna	LRRC59	LRRC59	17q	79	4	0.0506329
adrenal gland	acc_tcga	acc_tcga_rna_seq_v2_mrna	METTL9	METTL9	16p	79	4	0.0506329
adrenal gland	acc_tcga	acc_tcga_rna_seq_v2_mrna	MRPL16	MRPL16	11q	79	4	0.0506329
adrenal gland	acc_tcga	acc_tcga_rna_seq_v2_mrna	MRPL21	MRPL21	11q	79	4	0.0506329
adrenal gland	acc_tcga	acc_tcga_rna_seq_v2_mrna	NBL1	NBL1	01p	79	4	0.0506329
adrenal gland	acc_tcga	acc_tcga_rna_seq_v2_mrna	NCOR1	NCOR1	17p	79	4	0.0506329
adrenal gland	acc_tcga	acc_tcga_rna_seq_v2_mrna	NGRN	NGRN	15q	79	4	0.0506329
adrenal gland	acc_tcga	acc_tcga_rna_seq_v2_mrna	PCGF2	PCGF2	17q	79	4	0.0506329
adrenal gland	acc_tcga	acc_tcga_rna_seq_v2_mrna	PCID2	PCID2	13q	79	4	0.0506329
adrenal gland	acc_tcga	acc_tcga_rna_seq_v2_mrna	POLR2L	POLR2L	11p	79	4	0.0506329
adrenal gland	acc_tcga	acc_tcga_rna_seq_v2_mrna	PRADC1	PRADC1	02p	79	4	0.0506329
adrenal gland	acc_tcga	acc_tcga_rna_seq_v2_mrna	RANBP2	RANBP2	02q	79	4	0.0506329
adrenal gland	acc_tcga	acc_tcga_rna_seq_v2_mrna	RHBDD2	RHBDD2	07q	79	4	0.0506329
adrenal gland	acc_tcga	acc_tcga_rna_seq_v2_mrna	RHBDD3	RHBDD3	22q	79	4	0.0506329
adrenal gland	acc_tcga	acc_tcga_rna_seq_v2_mrna	S100A16	S100A16	01q	79	4	0.0506329
adrenal gland	acc_tcga	acc_tcga_rna_seq_v2_mrna	SLC25A45	SLC25A45	11q	79	4	0.0506329
adrenal gland	acc_tcga	acc_tcga_rna_seq_v2_mrna	SLC45A4	SLC45A4	08q	79	4	0.0506329
adrenal gland	acc_tcga	acc_tcga_rna_seq_v2_mrna	SNAP23	SNAP23	15q	79	4	0.0506329
adrenal gland	acc_tcga	acc_tcga_rna_seq_v2_mrna	SPATA21	SPATA21	01p	79	4	0.0506329
adrenal gland	acc_tcga	acc_tcga_rna_seq_v2_mrna	TACR1	TACR1	02p	79	4	0.0506329
adrenal gland	acc_tcga	acc_tcga_rna_seq_v2_mrna	TECR	TECR	19p	79	4	0.0506329
adrenal gland	acc_tcga	acc_tcga_rna_seq_v2_mrna	TIMM21	TIMM21	18q	79	4	0.0506329
adrenal gland	acc_tcga	acc_tcga_rna_seq_v2_mrna	TMEM222	TMEM222	01p	79	4	0.0506329
adrenal gland	acc_tcga	acc_tcga_rna_seq_v2_mrna	TRAF3	TRAF3	14q	79	4	0.0506329
adrenal gland	acc_tcga	acc_tcga_rna_seq_v2_mrna	TRIB3	TRIB3	20p	79	4	0.0506329
adrenal gland	acc_tcga	acc_tcga_rna_seq_v2_mrna	TRMT112	TRMT112	11q	79	4	0.0506329
adrenal gland	acc_tcga	acc_tcga_rna_seq_v2_mrna	VIP	VIP	06q	79	4	0.0506329
adrenal gland	acc_tcga	acc_tcga_rna_seq_v2_mrna	ZFP36L2	ZFP36L2	02p	79	4	0.0506329
adrenal gland	acc_tcga	acc_tcga_rna_seq_v2_mrna	AGBL5	AGBL5	02p	79	3	0.0379747
adrenal gland	acc_tcga	acc_tcga_rna_seq_v2_mrna	AK4	AK4	01p	79	3	0.0379747
adrenal gland	acc_tcga	acc_tcga_rna_seq_v2_mrna	ANG	ANG	14q	79	3	0.0379747
adrenal gland	acc_tcga	acc_tcga_rna_seq_v2_mrna	ATF3	ATF3	01q	79	3	0.0379747
adrenal gland	acc_tcga	acc_tcga_rna_seq_v2_mrna	AZIN1	AZIN1	08q	79	3	0.0379747
adrenal gland	acc_tcga	acc_tcga_rna_seq_v2_mrna	BAG3	BAG3	10q	79	3	0.0379747
adrenal gland	acc_tcga	acc_tcga_rna_seq_v2_mrna	BAHD1	BAHD1	15q	79	3	0.0379747
adrenal gland	acc_tcga	acc_tcga_rna_seq_v2_mrna	C11ORF68	C11ORF68	11q	79	3	0.0379747
adrenal gland	acc_tcga	acc_tcga_rna_seq_v2_mrna	CAV2	CAV2	07q	79	3	0.0379747
adrenal gland	acc_tcga	acc_tcga_rna_seq_v2_mrna	CCNL1	CCNL1	03q	79	3	0.0379747
adrenal gland	acc_tcga	acc_tcga_rna_seq_v2_mrna	CCT7	CCT7	02p	79	3	0.0379747
adrenal gland	acc_tcga	acc_tcga_rna_seq_v2_mrna	CELSR1	CELSR1	22q	79	3	0.0379747
adrenal gland	acc_tcga	acc_tcga_rna_seq_v2_mrna	CES1	CES1	16q	79	3	0.0379747
adrenal gland	acc_tcga	acc_tcga_rna_seq_v2_mrna	CHCHD10	CHCHD10	22q	79	3	0.0379747
adrenal gland	acc_tcga	acc_tcga_rna_seq_v2_mrna	CRELD1	CRELD1	03p	79	3	0.0379747
adrenal gland	acc_tcga	acc_tcga_rna_seq_v2_mrna	DNAJB4	DNAJB4	01p	79	3	0.0379747
adrenal gland	acc_tcga	acc_tcga_rna_seq_v2_mrna	EFCAB7	EFCAB7	01p	79	3	0.0379747
adrenal gland	acc_tcga	acc_tcga_rna_seq_v2_mrna	EMC1	EMC1	01p	79	3	0.0379747
adrenal gland	acc_tcga	acc_tcga_rna_seq_v2_mrna	ENGASE	ENGASE	17q	79	3	0.0379747
adrenal gland	acc_tcga	acc_tcga_rna_seq_v2_mrna	FRMD8	FRMD8	11q	79	3	0.0379747
adrenal gland	acc_tcga	acc_tcga_rna_seq_v2_mrna	FRS3	FRS3	06p	79	3	0.0379747
adrenal gland	acc_tcga	acc_tcga_rna_seq_v2_mrna	GALT	GALT	09p	79	3	0.0379747
adrenal gland	acc_tcga	acc_tcga_rna_seq_v2_mrna	GTPBP1	GTPBP1	22q	79	3	0.0379747
adrenal gland	acc_tcga	acc_tcga_rna_seq_v2_mrna	GUSB	GUSB	07q	79	3	0.0379747
adrenal gland	acc_tcga	acc_tcga_rna_seq_v2_mrna	HEATR6	HEATR6	17q	79	3	0.0379747
adrenal gland	acc_tcga	acc_tcga_rna_seq_v2_mrna	HELQ	HELQ	04q	79	3	0.0379747
adrenal gland	acc_tcga	acc_tcga_rna_seq_v2_mrna	HIST1H4H	HIST1H4H	06p	79	3	0.0379747
adrenal gland	acc_tcga	acc_tcga_rna_seq_v2_mrna	HSP90AA1	HSP90AA1	14q	79	3	0.0379747
adrenal gland	acc_tcga	acc_tcga_rna_seq_v2_mrna	HYPK	HYPK	15q	79	3	0.0379747
adrenal gland	acc_tcga	acc_tcga_rna_seq_v2_mrna	IFNGR2	IFNGR2	21q	79	3	0.0379747
adrenal gland	acc_tcga	acc_tcga_rna_seq_v2_mrna	JOSD1	JOSD1	22q	79	3	0.0379747
adrenal gland	acc_tcga	acc_tcga_rna_seq_v2_mrna	KANSL1L	KANSL1L	02q	79	3	0.0379747
adrenal gland	acc_tcga	acc_tcga_rna_seq_v2_mrna	KAT2A	KAT2A	17q	79	3	0.0379747
adrenal gland	acc_tcga	acc_tcga_rna_seq_v2_mrna	KAT7	KAT7	17q	79	3	0.0379747
adrenal gland	acc_tcga	acc_tcga_rna_seq_v2_mrna	KCNIP3	KCNIP3	02q	79	3	0.0379747
adrenal gland	acc_tcga	acc_tcga_rna_seq_v2_mrna	MBOAT2	MBOAT2	02p	79	3	0.0379747
adrenal gland	acc_tcga	acc_tcga_rna_seq_v2_mrna	METTL23	METTL23	17q	79	3	0.0379747
adrenal gland	acc_tcga	acc_tcga_rna_seq_v2_mrna	MFSD3	MFSD3	08q	79	3	0.0379747
adrenal gland	acc_tcga	acc_tcga_rna_seq_v2_mrna	MOB4	MOB4	02q	79	3	0.0379747
adrenal gland	acc_tcga	acc_tcga_rna_seq_v2_mrna	MRPL49	MRPL49	11q	79	3	0.0379747
adrenal gland	acc_tcga	acc_tcga_rna_seq_v2_mrna	MRTO4	MRTO4	01p	79	3	0.0379747
adrenal gland	acc_tcga	acc_tcga_rna_seq_v2_mrna	N4BP2L2	N4BP2L2	13q	79	3	0.0379747
adrenal gland	acc_tcga	acc_tcga_rna_seq_v2_mrna	NR0B2	NR0B2	01p	79	3	0.0379747
adrenal gland	acc_tcga	acc_tcga_rna_seq_v2_mrna	PFAS	PFAS	17p	79	3	0.0379747
adrenal gland	acc_tcga	acc_tcga_rna_seq_v2_mrna	PNRC2	PNRC2	01p	79	3	0.0379747
adrenal gland	acc_tcga	acc_tcga_rna_seq_v2_mrna	POLG	POLG	15q	79	3	0.0379747
adrenal gland	acc_tcga	acc_tcga_rna_seq_v2_mrna	PRDX5	PRDX5	11q	79	3	0.0379747
adrenal gland	acc_tcga	acc_tcga_rna_seq_v2_mrna	PSMB3	PSMB3	17q	79	3	0.0379747
adrenal gland	acc_tcga	acc_tcga_rna_seq_v2_mrna	RAB39A	RAB39A	11q	79	3	0.0379747
adrenal gland	acc_tcga	acc_tcga_rna_seq_v2_mrna	RMND1	RMND1	06q	79	3	0.0379747
adrenal gland	acc_tcga	acc_tcga_rna_seq_v2_mrna	RPS2	RPS2	16p	79	3	0.0379747
adrenal gland	acc_tcga	acc_tcga_rna_seq_v2_mrna	SERINC4	SERINC4	15q	79	3	0.0379747
adrenal gland	acc_tcga	acc_tcga_rna_seq_v2_mrna	SF3A3	SF3A3	01p	79	3	0.0379747
adrenal gland	acc_tcga	acc_tcga_rna_seq_v2_mrna	SLC5A3	SLC5A3	21q	79	3	0.0379747
adrenal gland	acc_tcga	acc_tcga_rna_seq_v2_mrna	SPECC1	SPECC1	17p	79	3	0.0379747
adrenal gland	acc_tcga	acc_tcga_rna_seq_v2_mrna	SRSF7	SRSF7	02p	79	3	0.0379747
adrenal gland	acc_tcga	acc_tcga_rna_seq_v2_mrna	SYNGR2	SYNGR2	17q	79	3	0.0379747
adrenal gland	acc_tcga	acc_tcga_rna_seq_v2_mrna	TEX19	TEX19	17q	79	3	0.0379747
adrenal gland	acc_tcga	acc_tcga_rna_seq_v2_mrna	TMEM95	TMEM95	17p	79	3	0.0379747
adrenal gland	acc_tcga	acc_tcga_rna_seq_v2_mrna	TSACC	TSACC	01q	79	3	0.0379747
adrenal gland	acc_tcga	acc_tcga_rna_seq_v2_mrna	VIPAS39	VIPAS39	14q	79	3	0.0379747
adrenal gland	acc_tcga	acc_tcga_rna_seq_v2_mrna	XPNPEP3	XPNPEP3	22q	79	3	0.0379747
adrenal gland	acc_tcga	acc_tcga_rna_seq_v2_mrna	ZCCHC2	ZCCHC2	18q	79	3	0.0379747
adrenal gland	acc_tcga	acc_tcga_rna_seq_v2_mrna	ZNF207	ZNF207	17q	79	3	0.0379747
adrenal gland	acc_tcga	acc_tcga_rna_seq_v2_mrna	ACOT7	ACOT7	01p	79	2	0.0253165
adrenal gland	acc_tcga	acc_tcga_rna_seq_v2_mrna	B4GAT1	B4GAT1	11q	79	2	0.0253165
adrenal gland	acc_tcga	acc_tcga_rna_seq_v2_mrna	BRMS1	BRMS1	11q	79	2	0.0253165
adrenal gland	acc_tcga	acc_tcga_rna_seq_v2_mrna	C17ORF75	C17ORF75	17q	79	2	0.0253165
adrenal gland	acc_tcga	acc_tcga_rna_seq_v2_mrna	C18ORF25	C18ORF25	18q	79	2	0.0253165
adrenal gland	acc_tcga	acc_tcga_rna_seq_v2_mrna	CCDC117	CCDC117	22q	79	2	0.0253165
adrenal gland	acc_tcga	acc_tcga_rna_seq_v2_mrna	CCDC151	CCDC151	19p	79	2	0.0253165
adrenal gland	acc_tcga	acc_tcga_rna_seq_v2_mrna	CDK3	CDK3	17q	79	2	0.0253165
adrenal gland	acc_tcga	acc_tcga_rna_seq_v2_mrna	CHD3	CHD3	17p	79	2	0.0253165
adrenal gland	acc_tcga	acc_tcga_rna_seq_v2_mrna	CNN2	CNN2	19p	79	2	0.0253165
adrenal gland	acc_tcga	acc_tcga_rna_seq_v2_mrna	COASY	COASY	17q	79	2	0.0253165
adrenal gland	acc_tcga	acc_tcga_rna_seq_v2_mrna	DGKE	DGKE	17q	79	2	0.0253165
adrenal gland	acc_tcga	acc_tcga_rna_seq_v2_mrna	DHX8	DHX8	17q	79	2	0.0253165
adrenal gland	acc_tcga	acc_tcga_rna_seq_v2_mrna	DNAJA4	DNAJA4	15q	79	2	0.0253165
adrenal gland	acc_tcga	acc_tcga_rna_seq_v2_mrna	DTX4	DTX4	11q	79	2	0.0253165
adrenal gland	acc_tcga	acc_tcga_rna_seq_v2_mrna	FBXO15	FBXO15	18q	79	2	0.0253165
adrenal gland	acc_tcga	acc_tcga_rna_seq_v2_mrna	HAO2	HAO2	01p	79	2	0.0253165
adrenal gland	acc_tcga	acc_tcga_rna_seq_v2_mrna	HSP90AB1	HSP90AB1	06p	79	2	0.0253165
adrenal gland	acc_tcga	acc_tcga_rna_seq_v2_mrna	HSPB9	HSPB9	17q	79	2	0.0253165
adrenal gland	acc_tcga	acc_tcga_rna_seq_v2_mrna	ITGB3BP	ITGB3BP	01p	79	2	0.0253165
adrenal gland	acc_tcga	acc_tcga_rna_seq_v2_mrna	KDM1A	KDM1A	01p	79	2	0.0253165
adrenal gland	acc_tcga	acc_tcga_rna_seq_v2_mrna	LCE1E	LCE1E	01q	79	2	0.0253165
adrenal gland	acc_tcga	acc_tcga_rna_seq_v2_mrna	LTBP4	LTBP4	19q	79	2	0.0253165
adrenal gland	acc_tcga	acc_tcga_rna_seq_v2_mrna	LZIC	LZIC	01p	79	2	0.0253165
adrenal gland	acc_tcga	acc_tcga_rna_seq_v2_mrna	MAP7D1	MAP7D1	01p	79	2	0.0253165
adrenal gland	acc_tcga	acc_tcga_rna_seq_v2_mrna	MUL1	MUL1	01p	79	2	0.0253165
adrenal gland	acc_tcga	acc_tcga_rna_seq_v2_mrna	NAT8	NAT8	02p	79	2	0.0253165
adrenal gland	acc_tcga	acc_tcga_rna_seq_v2_mrna	NMNAT1	NMNAT1	01p	79	2	0.0253165
adrenal gland	acc_tcga	acc_tcga_rna_seq_v2_mrna	NUDC	NUDC	01p	79	2	0.0253165
adrenal gland	acc_tcga	acc_tcga_rna_seq_v2_mrna	P4HA2	P4HA2	05q	79	2	0.0253165
adrenal gland	acc_tcga	acc_tcga_rna_seq_v2_mrna	PMEPA1	PMEPA1	20q	79	2	0.0253165
adrenal gland	acc_tcga	acc_tcga_rna_seq_v2_mrna	PRSS45	PRSS45	03p	79	2	0.0253165
adrenal gland	acc_tcga	acc_tcga_rna_seq_v2_mrna	RANGAP1	RANGAP1	22q	79	2	0.0253165
adrenal gland	acc_tcga	acc_tcga_rna_seq_v2_mrna	RPL29	RPL29	03p	79	2	0.0253165
adrenal gland	acc_tcga	acc_tcga_rna_seq_v2_mrna	RRAD	RRAD	16q	79	2	0.0253165
adrenal gland	acc_tcga	acc_tcga_rna_seq_v2_mrna	SHF	SHF	15q	79	2	0.0253165
adrenal gland	acc_tcga	acc_tcga_rna_seq_v2_mrna	SLC9A1	SLC9A1	01p	79	2	0.0253165
adrenal gland	acc_tcga	acc_tcga_rna_seq_v2_mrna	SOS1	SOS1	02p	79	2	0.0253165
adrenal gland	acc_tcga	acc_tcga_rna_seq_v2_mrna	SPR	SPR	02p	79	2	0.0253165
adrenal gland	acc_tcga	acc_tcga_rna_seq_v2_mrna	ST13	ST13	22q	79	2	0.0253165
adrenal gland	acc_tcga	acc_tcga_rna_seq_v2_mrna	STIP1	STIP1	11q	79	2	0.0253165
adrenal gland	acc_tcga	acc_tcga_rna_seq_v2_mrna	TRAPPC3	TRAPPC3	01p	79	2	0.0253165
adrenal gland	acc_tcga	acc_tcga_rna_seq_v2_mrna	TSNAXIP1	TSNAXIP1	16q	79	2	0.0253165
adrenal gland	acc_tcga	acc_tcga_rna_seq_v2_mrna	TYW3	TYW3	01p	79	2	0.0253165
adrenal gland	acc_tcga	acc_tcga_rna_seq_v2_mrna	VPS51	VPS51	11q	79	2	0.0253165
adrenal gland	acc_tcga	acc_tcga_rna_seq_v2_mrna	ZNF34	ZNF34	08q	79	2	0.0253165
adrenal gland	acc_tcga	acc_tcga_rna_seq_v2_mrna	B3GNT2	B3GNT2	02p	79	1	0.0126582
adrenal gland	acc_tcga	acc_tcga_rna_seq_v2_mrna	BMF	BMF	15q	79	1	0.0126582
adrenal gland	acc_tcga	acc_tcga_rna_seq_v2_mrna	C19ORF33	C19ORF33	19q	79	1	0.0126582
adrenal gland	acc_tcga	acc_tcga_rna_seq_v2_mrna	CSF3	CSF3	17q	79	1	0.0126582
adrenal gland	acc_tcga	acc_tcga_rna_seq_v2_mrna	CYP24A1	CYP24A1	20q	79	1	0.0126582
adrenal gland	acc_tcga	acc_tcga_rna_seq_v2_mrna	FGD6	FGD6	12q	79	1	0.0126582
adrenal gland	acc_tcga	acc_tcga_rna_seq_v2_mrna	GTF3C3	GTF3C3	02q	79	1	0.0126582
adrenal gland	acc_tcga	acc_tcga_rna_seq_v2_mrna	HPS4	HPS4	22q	79	1	0.0126582
adrenal gland	acc_tcga	acc_tcga_rna_seq_v2_mrna	HSPA6	HSPA6	01q	79	1	0.0126582
adrenal gland	acc_tcga	acc_tcga_rna_seq_v2_mrna	HSPH1	HSPH1	13q	79	1	0.0126582
adrenal gland	acc_tcga	acc_tcga_rna_seq_v2_mrna	IRF4	IRF4	06p	79	1	0.0126582
adrenal gland	acc_tcga	acc_tcga_rna_seq_v2_mrna	KDF1	KDF1	01p	79	1	0.0126582
adrenal gland	acc_tcga	acc_tcga_rna_seq_v2_mrna	KHK	KHK	02p	79	1	0.0126582
adrenal gland	acc_tcga	acc_tcga_rna_seq_v2_mrna	LY6K	LY6K	08q	79	1	0.0126582
adrenal gland	acc_tcga	acc_tcga_rna_seq_v2_mrna	MLX	MLX	17q	79	1	0.0126582
adrenal gland	acc_tcga	acc_tcga_rna_seq_v2_mrna	MROH6	MROH6	08q	79	1	0.0126582
adrenal gland	acc_tcga	acc_tcga_rna_seq_v2_mrna	NSFL1C	NSFL1C	20p	79	1	0.0126582
adrenal gland	acc_tcga	acc_tcga_rna_seq_v2_mrna	OSGIN1	OSGIN1	16q	79	1	0.0126582
adrenal gland	acc_tcga	acc_tcga_rna_seq_v2_mrna	PARD6B	PARD6B	20q	79	1	0.0126582
adrenal gland	acc_tcga	acc_tcga_rna_seq_v2_mrna	PBLD	PBLD	10q	79	1	0.0126582
adrenal gland	acc_tcga	acc_tcga_rna_seq_v2_mrna	PCBD1	PCBD1	10q	79	1	0.0126582
adrenal gland	acc_tcga	acc_tcga_rna_seq_v2_mrna	PTP4A2	PTP4A2	01p	79	1	0.0126582
adrenal gland	acc_tcga	acc_tcga_rna_seq_v2_mrna	RPH3AL	RPH3AL	17p	79	1	0.0126582
adrenal gland	acc_tcga	acc_tcga_rna_seq_v2_mrna	STK40	STK40	01p	79	1	0.0126582
adrenal gland	acc_tcga	acc_tcga_rna_seq_v2_mrna	TPT1	TPT1	13q	79	1	0.0126582
adrenal gland	acc_tcga	acc_tcga_rna_seq_v2_mrna	TSPAN4	TSPAN4	11p	79	1	0.0126582
adrenal gland	acc_tcga	acc_tcga_rna_seq_v2_mrna	UNC13D	UNC13D	17q	79	1	0.0126582
bile duct	chol_tcga	chol_tcga_rna_seq_v2_mrna	COPA	COPA	01q	36	14	0.388889
bile duct	chol_tcga	chol_tcga_rna_seq_v2_mrna	PMVK	PMVK	01q	36	13	0.361111
bile duct	chol_tcga	chol_tcga_rna_seq_v2_mrna	NCSTN	NCSTN	01q	36	12	0.333333
bile duct	chol_tcga	chol_tcga_rna_seq_v2_mrna	B3GALNT2	B3GALNT2	01q	36	10	0.277778
bile duct	chol_tcga	chol_tcga_rna_seq_v2_mrna	CDC73	CDC73	01q	36	9	0.25
bile duct	chol_tcga	chol_tcga_rna_seq_v2_mrna	TRAPPC9	TRAPPC9	08q	36	9	0.25
bile duct	chol_tcga	chol_tcga_rna_seq_v2_mrna	HSP90AB1	HSP90AB1	06p	36	8	0.222222
bile duct	chol_tcga	chol_tcga_rna_seq_v2_mrna	JRK	JRK	08q	36	8	0.222222
bile duct	chol_tcga	chol_tcga_rna_seq_v2_mrna	TPD52	TPD52	08q	36	8	0.222222
bile duct	chol_tcga	chol_tcga_rna_seq_v2_mrna	CCT6A	CCT6A	07p	36	7	0.194444
bile duct	chol_tcga	chol_tcga_rna_seq_v2_mrna	MRPL24	MRPL24	01q	36	7	0.194444
bile duct	chol_tcga	chol_tcga_rna_seq_v2_mrna	NBN	NBN	08q	36	7	0.194444
bile duct	chol_tcga	chol_tcga_rna_seq_v2_mrna	OPA3	OPA3	19q	36	7	0.194444
bile duct	chol_tcga	chol_tcga_rna_seq_v2_mrna	S100A14	S100A14	01q	36	7	0.194444
bile duct	chol_tcga	chol_tcga_rna_seq_v2_mrna	CCT3	CCT3	01q	36	6	0.166667
bile duct	chol_tcga	chol_tcga_rna_seq_v2_mrna	DNAJA4	DNAJA4	15q	36	6	0.166667
bile duct	chol_tcga	chol_tcga_rna_seq_v2_mrna	DNAJB1	DNAJB1	19p	36	6	0.166667
bile duct	chol_tcga	chol_tcga_rna_seq_v2_mrna	FBXO45	FBXO45	03q	36	6	0.166667
bile duct	chol_tcga	chol_tcga_rna_seq_v2_mrna	LCE1E	LCE1E	01q	36	6	0.166667
bile duct	chol_tcga	chol_tcga_rna_seq_v2_mrna	LY6K	LY6K	08q	36	6	0.166667
bile duct	chol_tcga	chol_tcga_rna_seq_v2_mrna	SLC5A3	SLC5A3	21q	36	6	0.166667
bile duct	chol_tcga	chol_tcga_rna_seq_v2_mrna	ZNF250	ZNF250	08q	36	6	0.166667
bile duct	chol_tcga	chol_tcga_rna_seq_v2_mrna	ALOXE3	ALOXE3	17p	36	5	0.138889
bile duct	chol_tcga	chol_tcga_rna_seq_v2_mrna	BRF2	BRF2	08p	36	5	0.138889
bile duct	chol_tcga	chol_tcga_rna_seq_v2_mrna	CACYBP	CACYBP	01q	36	5	0.138889
bile duct	chol_tcga	chol_tcga_rna_seq_v2_mrna	CCT5	CCT5	05p	36	5	0.138889
bile duct	chol_tcga	chol_tcga_rna_seq_v2_mrna	CPSF1	CPSF1	08q	36	5	0.138889
bile duct	chol_tcga	chol_tcga_rna_seq_v2_mrna	CYHR1	CYHR1	08q	36	5	0.138889
bile duct	chol_tcga	chol_tcga_rna_seq_v2_mrna	DCAF17	DCAF17	02q	36	5	0.138889
bile duct	chol_tcga	chol_tcga_rna_seq_v2_mrna	DPY19L4	DPY19L4	08q	36	5	0.138889
bile duct	chol_tcga	chol_tcga_rna_seq_v2_mrna	DTX2	DTX2	07q	36	5	0.138889
bile duct	chol_tcga	chol_tcga_rna_seq_v2_mrna	HSF1	HSF1	08q	36	5	0.138889
bile duct	chol_tcga	chol_tcga_rna_seq_v2_mrna	HSPA6	HSPA6	01q	36	5	0.138889
bile duct	chol_tcga	chol_tcga_rna_seq_v2_mrna	IGHMBP2	IGHMBP2	11q	36	5	0.138889
bile duct	chol_tcga	chol_tcga_rna_seq_v2_mrna	KDM3B	KDM3B	05q	36	5	0.138889
bile duct	chol_tcga	chol_tcga_rna_seq_v2_mrna	MRPL13	MRPL13	08q	36	5	0.138889
bile duct	chol_tcga	chol_tcga_rna_seq_v2_mrna	MRPL21	MRPL21	11q	36	5	0.138889
bile duct	chol_tcga	chol_tcga_rna_seq_v2_mrna	SERPINH1	SERPINH1	11q	36	5	0.138889
bile duct	chol_tcga	chol_tcga_rna_seq_v2_mrna	TRIM7	TRIM7	05q	36	5	0.138889
bile duct	chol_tcga	chol_tcga_rna_seq_v2_mrna	UBE2B	UBE2B	05q	36	5	0.138889
bile duct	chol_tcga	chol_tcga_rna_seq_v2_mrna	ZNF34	ZNF34	08q	36	5	0.138889
bile duct	chol_tcga	chol_tcga_rna_seq_v2_mrna	AGBL5	AGBL5	02p	36	4	0.111111
bile duct	chol_tcga	chol_tcga_rna_seq_v2_mrna	ALG10	ALG10	12p	36	4	0.111111
bile duct	chol_tcga	chol_tcga_rna_seq_v2_mrna	BCL10	BCL10	01p	36	4	0.111111
bile duct	chol_tcga	chol_tcga_rna_seq_v2_mrna	C19ORF33	C19ORF33	19q	36	4	0.111111
bile duct	chol_tcga	chol_tcga_rna_seq_v2_mrna	C8ORF37	C8ORF37	08q	36	4	0.111111
bile duct	chol_tcga	chol_tcga_rna_seq_v2_mrna	CELSR1	CELSR1	22q	36	4	0.111111
bile duct	chol_tcga	chol_tcga_rna_seq_v2_mrna	COPS7A	COPS7A	12p	36	4	0.111111
bile duct	chol_tcga	chol_tcga_rna_seq_v2_mrna	EFCAB7	EFCAB7	01p	36	4	0.111111
bile duct	chol_tcga	chol_tcga_rna_seq_v2_mrna	FRS3	FRS3	06p	36	4	0.111111
bile duct	chol_tcga	chol_tcga_rna_seq_v2_mrna	FXR1	FXR1	03q	36	4	0.111111
bile duct	chol_tcga	chol_tcga_rna_seq_v2_mrna	GOLGA3	GOLGA3	12q	36	4	0.111111
bile duct	chol_tcga	chol_tcga_rna_seq_v2_mrna	GUSB	GUSB	07q	36	4	0.111111
bile duct	chol_tcga	chol_tcga_rna_seq_v2_mrna	HEATR6	HEATR6	17q	36	4	0.111111
bile duct	chol_tcga	chol_tcga_rna_seq_v2_mrna	HSPA4	HSPA4	05q	36	4	0.111111
bile duct	chol_tcga	chol_tcga_rna_seq_v2_mrna	KMT2D	KMT2D	12q	36	4	0.111111
bile duct	chol_tcga	chol_tcga_rna_seq_v2_mrna	LSM4	LSM4	19p	36	4	0.111111
bile duct	chol_tcga	chol_tcga_rna_seq_v2_mrna	MROH6	MROH6	08q	36	4	0.111111
bile duct	chol_tcga	chol_tcga_rna_seq_v2_mrna	MTCH1	MTCH1	06p	36	4	0.111111
bile duct	chol_tcga	chol_tcga_rna_seq_v2_mrna	NSFL1C	NSFL1C	20p	36	4	0.111111
bile duct	chol_tcga	chol_tcga_rna_seq_v2_mrna	NUDCD1	NUDCD1	08q	36	4	0.111111
bile duct	chol_tcga	chol_tcga_rna_seq_v2_mrna	POLD4	POLD4	11q	36	4	0.111111
bile duct	chol_tcga	chol_tcga_rna_seq_v2_mrna	PRKCSH	PRKCSH	19p	36	4	0.111111
bile duct	chol_tcga	chol_tcga_rna_seq_v2_mrna	PUF60	PUF60	08q	36	4	0.111111
bile duct	chol_tcga	chol_tcga_rna_seq_v2_mrna	RAB11B	RAB11B	19p	36	4	0.111111
bile duct	chol_tcga	chol_tcga_rna_seq_v2_mrna	RPL13	RPL13	16q	36	4	0.111111
bile duct	chol_tcga	chol_tcga_rna_seq_v2_mrna	RPS5	RPS5	19q	36	4	0.111111
bile duct	chol_tcga	chol_tcga_rna_seq_v2_mrna	SHARPIN	SHARPIN	08q	36	4	0.111111
bile duct	chol_tcga	chol_tcga_rna_seq_v2_mrna	SLC45A4	SLC45A4	08q	36	4	0.111111
bile duct	chol_tcga	chol_tcga_rna_seq_v2_mrna	ST13	ST13	22q	36	4	0.111111
bile duct	chol_tcga	chol_tcga_rna_seq_v2_mrna	TM9SF4	TM9SF4	20q	36	4	0.111111
bile duct	chol_tcga	chol_tcga_rna_seq_v2_mrna	ZNF180	ZNF180	19q	36	4	0.111111
bile duct	chol_tcga	chol_tcga_rna_seq_v2_mrna	ZNF473	ZNF473	19q	36	4	0.111111
bile duct	chol_tcga	chol_tcga_rna_seq_v2_mrna	ZNF526	ZNF526	19q	36	4	0.111111
bile duct	chol_tcga	chol_tcga_rna_seq_v2_mrna	AANAT	AANAT	17q	36	3	0.0833333
bile duct	chol_tcga	chol_tcga_rna_seq_v2_mrna	ABHD3	ABHD3	18q	36	3	0.0833333
bile duct	chol_tcga	chol_tcga_rna_seq_v2_mrna	ANKRD13D	ANKRD13D	11q	36	3	0.0833333
bile duct	chol_tcga	chol_tcga_rna_seq_v2_mrna	ATP6V1A	ATP6V1A	03q	36	3	0.0833333
bile duct	chol_tcga	chol_tcga_rna_seq_v2_mrna	BMS1	BMS1	10q	36	3	0.0833333
bile duct	chol_tcga	chol_tcga_rna_seq_v2_mrna	CALHM2	CALHM2	10q	36	3	0.0833333
bile duct	chol_tcga	chol_tcga_rna_seq_v2_mrna	CAP2	CAP2	06p	36	3	0.0833333
bile duct	chol_tcga	chol_tcga_rna_seq_v2_mrna	CCDC117	CCDC117	22q	36	3	0.0833333
bile duct	chol_tcga	chol_tcga_rna_seq_v2_mrna	CCDC97	CCDC97	19q	36	3	0.0833333
bile duct	chol_tcga	chol_tcga_rna_seq_v2_mrna	CENPA	CENPA	02p	36	3	0.0833333
bile duct	chol_tcga	chol_tcga_rna_seq_v2_mrna	CMBL	CMBL	05p	36	3	0.0833333
bile duct	chol_tcga	chol_tcga_rna_seq_v2_mrna	CRY1	CRY1	12q	36	3	0.0833333
bile duct	chol_tcga	chol_tcga_rna_seq_v2_mrna	CUEDC1	CUEDC1	17q	36	3	0.0833333
bile duct	chol_tcga	chol_tcga_rna_seq_v2_mrna	CYP24A1	CYP24A1	20q	36	3	0.0833333
bile duct	chol_tcga	chol_tcga_rna_seq_v2_mrna	DEDD2	DEDD2	19q	36	3	0.0833333
bile duct	chol_tcga	chol_tcga_rna_seq_v2_mrna	DNPH1	DNPH1	06p	36	3	0.0833333
bile duct	chol_tcga	chol_tcga_rna_seq_v2_mrna	ENGASE	ENGASE	17q	36	3	0.0833333
bile duct	chol_tcga	chol_tcga_rna_seq_v2_mrna	ENY2	ENY2	08q	36	3	0.0833333
bile duct	chol_tcga	chol_tcga_rna_seq_v2_mrna	FAM83E	FAM83E	19q	36	3	0.0833333
bile duct	chol_tcga	chol_tcga_rna_seq_v2_mrna	FKBP4	FKBP4	12p	36	3	0.0833333
bile duct	chol_tcga	chol_tcga_rna_seq_v2_mrna	GFM2	GFM2	05q	36	3	0.0833333
bile duct	chol_tcga	chol_tcga_rna_seq_v2_mrna	GPBP1	GPBP1	05q	36	3	0.0833333
bile duct	chol_tcga	chol_tcga_rna_seq_v2_mrna	HNRNPA2B1	HNRNPA2B1	07p	36	3	0.0833333
bile duct	chol_tcga	chol_tcga_rna_seq_v2_mrna	HPS4	HPS4	22q	36	3	0.0833333
bile duct	chol_tcga	chol_tcga_rna_seq_v2_mrna	HSPH1	HSPH1	13q	36	3	0.0833333
bile duct	chol_tcga	chol_tcga_rna_seq_v2_mrna	ITGB3BP	ITGB3BP	01p	36	3	0.0833333
bile duct	chol_tcga	chol_tcga_rna_seq_v2_mrna	JMJD6	JMJD6	17q	36	3	0.0833333
bile duct	chol_tcga	chol_tcga_rna_seq_v2_mrna	KAT2A	KAT2A	17q	36	3	0.0833333
bile duct	chol_tcga	chol_tcga_rna_seq_v2_mrna	KIFC2	KIFC2	08q	36	3	0.0833333
bile duct	chol_tcga	chol_tcga_rna_seq_v2_mrna	KLF10	KLF10	08q	36	3	0.0833333
bile duct	chol_tcga	chol_tcga_rna_seq_v2_mrna	KLHL25	KLHL25	15q	36	3	0.0833333
bile duct	chol_tcga	chol_tcga_rna_seq_v2_mrna	KPNA1	KPNA1	03q	36	3	0.0833333
bile duct	chol_tcga	chol_tcga_rna_seq_v2_mrna	LASP1	LASP1	17q	36	3	0.0833333
bile duct	chol_tcga	chol_tcga_rna_seq_v2_mrna	LRRC59	LRRC59	17q	36	3	0.0833333
bile duct	chol_tcga	chol_tcga_rna_seq_v2_mrna	MAF1	MAF1	08q	36	3	0.0833333
bile duct	chol_tcga	chol_tcga_rna_seq_v2_mrna	MBOAT7	MBOAT7	19q	36	3	0.0833333
bile duct	chol_tcga	chol_tcga_rna_seq_v2_mrna	MCU	MCU	10q	36	3	0.0833333
bile duct	chol_tcga	chol_tcga_rna_seq_v2_mrna	METTL23	METTL23	17q	36	3	0.0833333
bile duct	chol_tcga	chol_tcga_rna_seq_v2_mrna	MRPS6	MRPS6	21q	36	3	0.0833333
bile duct	chol_tcga	chol_tcga_rna_seq_v2_mrna	MYL6B	MYL6B	12q	36	3	0.0833333
bile duct	chol_tcga	chol_tcga_rna_seq_v2_mrna	NMT2	NMT2	10p	36	3	0.0833333
bile duct	chol_tcga	chol_tcga_rna_seq_v2_mrna	NOP2	NOP2	12p	36	3	0.0833333
bile duct	chol_tcga	chol_tcga_rna_seq_v2_mrna	PCBD1	PCBD1	10q	36	3	0.0833333
bile duct	chol_tcga	chol_tcga_rna_seq_v2_mrna	PFAS	PFAS	17p	36	3	0.0833333
bile duct	chol_tcga	chol_tcga_rna_seq_v2_mrna	PTEN	PTEN	10q	36	3	0.0833333
bile duct	chol_tcga	chol_tcga_rna_seq_v2_mrna	RABGAP1L	RABGAP1L	01q	36	3	0.0833333
bile duct	chol_tcga	chol_tcga_rna_seq_v2_mrna	RHBDD3	RHBDD3	22q	36	3	0.0833333
bile duct	chol_tcga	chol_tcga_rna_seq_v2_mrna	RRAD	RRAD	16q	36	3	0.0833333
bile duct	chol_tcga	chol_tcga_rna_seq_v2_mrna	SCFD1	SCFD1	14q	36	3	0.0833333
bile duct	chol_tcga	chol_tcga_rna_seq_v2_mrna	SNAP23	SNAP23	15q	36	3	0.0833333
bile duct	chol_tcga	chol_tcga_rna_seq_v2_mrna	SPPL2B	SPPL2B	19p	36	3	0.0833333
bile duct	chol_tcga	chol_tcga_rna_seq_v2_mrna	SREK1IP1	SREK1IP1	05q	36	3	0.0833333
bile duct	chol_tcga	chol_tcga_rna_seq_v2_mrna	STYXL1	STYXL1	07q	36	3	0.0833333
bile duct	chol_tcga	chol_tcga_rna_seq_v2_mrna	TCTN1	TCTN1	12q	36	3	0.0833333
bile duct	chol_tcga	chol_tcga_rna_seq_v2_mrna	TECR	TECR	19p	36	3	0.0833333
bile duct	chol_tcga	chol_tcga_rna_seq_v2_mrna	TEX19	TEX19	17q	36	3	0.0833333
bile duct	chol_tcga	chol_tcga_rna_seq_v2_mrna	TM2D3	TM2D3	15q	36	3	0.0833333
bile duct	chol_tcga	chol_tcga_rna_seq_v2_mrna	TRA2B	TRA2B	03q	36	3	0.0833333
bile duct	chol_tcga	chol_tcga_rna_seq_v2_mrna	TRIM41	TRIM41	05q	36	3	0.0833333
bile duct	chol_tcga	chol_tcga_rna_seq_v2_mrna	TRMT112	TRMT112	11q	36	3	0.0833333
bile duct	chol_tcga	chol_tcga_rna_seq_v2_mrna	TSACC	TSACC	01q	36	3	0.0833333
bile duct	chol_tcga	chol_tcga_rna_seq_v2_mrna	TSNAXIP1	TSNAXIP1	16q	36	3	0.0833333
bile duct	chol_tcga	chol_tcga_rna_seq_v2_mrna	TTC26	TTC26	07q	36	3	0.0833333
bile duct	chol_tcga	chol_tcga_rna_seq_v2_mrna	TYW3	TYW3	01p	36	3	0.0833333
bile duct	chol_tcga	chol_tcga_rna_seq_v2_mrna	UBE2O	UBE2O	17q	36	3	0.0833333
bile duct	chol_tcga	chol_tcga_rna_seq_v2_mrna	VEZT	VEZT	12q	36	3	0.0833333
bile duct	chol_tcga	chol_tcga_rna_seq_v2_mrna	VRK3	VRK3	19q	36	3	0.0833333
bile duct	chol_tcga	chol_tcga_rna_seq_v2_mrna	XPNPEP3	XPNPEP3	22q	36	3	0.0833333
bile duct	chol_tcga	chol_tcga_rna_seq_v2_mrna	ZNF207	ZNF207	17q	36	3	0.0833333
bile duct	chol_tcga	chol_tcga_rna_seq_v2_mrna	ZNF337	ZNF337	20p	36	3	0.0833333
bile duct	chol_tcga	chol_tcga_rna_seq_v2_mrna	ABCC5	ABCC5	03q	36	2	0.0555556
bile duct	chol_tcga	chol_tcga_rna_seq_v2_mrna	ADAT2	ADAT2	06q	36	2	0.0555556
bile duct	chol_tcga	chol_tcga_rna_seq_v2_mrna	ADGRG1	ADGRG1	16q	36	2	0.0555556
bile duct	chol_tcga	chol_tcga_rna_seq_v2_mrna	ANGEL1	ANGEL1	14q	36	2	0.0555556
bile duct	chol_tcga	chol_tcga_rna_seq_v2_mrna	APP	APP	21q	36	2	0.0555556
bile duct	chol_tcga	chol_tcga_rna_seq_v2_mrna	ATF3	ATF3	01q	36	2	0.0555556
bile duct	chol_tcga	chol_tcga_rna_seq_v2_mrna	ATP2C1	ATP2C1	03q	36	2	0.0555556
bile duct	chol_tcga	chol_tcga_rna_seq_v2_mrna	ATXN1	ATXN1	06p	36	2	0.0555556
bile duct	chol_tcga	chol_tcga_rna_seq_v2_mrna	BAG3	BAG3	10q	36	2	0.0555556
bile duct	chol_tcga	chol_tcga_rna_seq_v2_mrna	BANF1	BANF1	11q	36	2	0.0555556
bile duct	chol_tcga	chol_tcga_rna_seq_v2_mrna	BCO2	BCO2	11q	36	2	0.0555556
bile duct	chol_tcga	chol_tcga_rna_seq_v2_mrna	BMF	BMF	15q	36	2	0.0555556
bile duct	chol_tcga	chol_tcga_rna_seq_v2_mrna	C11ORF68	C11ORF68	11q	36	2	0.0555556
bile duct	chol_tcga	chol_tcga_rna_seq_v2_mrna	C16ORF92	C16ORF92	16p	36	2	0.0555556
bile duct	chol_tcga	chol_tcga_rna_seq_v2_mrna	CAV2	CAV2	07q	36	2	0.0555556
bile duct	chol_tcga	chol_tcga_rna_seq_v2_mrna	CCDC57	CCDC57	17q	36	2	0.0555556
bile duct	chol_tcga	chol_tcga_rna_seq_v2_mrna	CCNL1	CCNL1	03q	36	2	0.0555556
bile duct	chol_tcga	chol_tcga_rna_seq_v2_mrna	CCT7	CCT7	02p	36	2	0.0555556
bile duct	chol_tcga	chol_tcga_rna_seq_v2_mrna	CDK3	CDK3	17q	36	2	0.0555556
bile duct	chol_tcga	chol_tcga_rna_seq_v2_mrna	CENPT	CENPT	16q	36	2	0.0555556
bile duct	chol_tcga	chol_tcga_rna_seq_v2_mrna	CHCHD10	CHCHD10	22q	36	2	0.0555556
bile duct	chol_tcga	chol_tcga_rna_seq_v2_mrna	CHORDC1	CHORDC1	11q	36	2	0.0555556
bile duct	chol_tcga	chol_tcga_rna_seq_v2_mrna	CLIP4	CLIP4	02p	36	2	0.0555556
bile duct	chol_tcga	chol_tcga_rna_seq_v2_mrna	CLU	CLU	08p	36	2	0.0555556
bile duct	chol_tcga	chol_tcga_rna_seq_v2_mrna	CNN2	CNN2	19p	36	2	0.0555556
bile duct	chol_tcga	chol_tcga_rna_seq_v2_mrna	COASY	COASY	17q	36	2	0.0555556
bile duct	chol_tcga	chol_tcga_rna_seq_v2_mrna	COMMD2	COMMD2	03q	36	2	0.0555556
bile duct	chol_tcga	chol_tcga_rna_seq_v2_mrna	CPAMD8	CPAMD8	19p	36	2	0.0555556
bile duct	chol_tcga	chol_tcga_rna_seq_v2_mrna	CRYZ	CRYZ	01p	36	2	0.0555556
bile duct	chol_tcga	chol_tcga_rna_seq_v2_mrna	CUL4A	CUL4A	13q	36	2	0.0555556
bile duct	chol_tcga	chol_tcga_rna_seq_v2_mrna	CWC27	CWC27	05q	36	2	0.0555556
bile duct	chol_tcga	chol_tcga_rna_seq_v2_mrna	D2HGDH	D2HGDH	02q	36	2	0.0555556
bile duct	chol_tcga	chol_tcga_rna_seq_v2_mrna	DTX4	DTX4	11q	36	2	0.0555556
bile duct	chol_tcga	chol_tcga_rna_seq_v2_mrna	EEF1G	EEF1G	11q	36	2	0.0555556
bile duct	chol_tcga	chol_tcga_rna_seq_v2_mrna	EIF4A2	EIF4A2	03q	36	2	0.0555556
bile duct	chol_tcga	chol_tcga_rna_seq_v2_mrna	FAM207A	FAM207A	21q	36	2	0.0555556
bile duct	chol_tcga	chol_tcga_rna_seq_v2_mrna	FBXO15	FBXO15	18q	36	2	0.0555556
bile duct	chol_tcga	chol_tcga_rna_seq_v2_mrna	FBXO31	FBXO31	16q	36	2	0.0555556
bile duct	chol_tcga	chol_tcga_rna_seq_v2_mrna	FBXO47	FBXO47	17q	36	2	0.0555556
bile duct	chol_tcga	chol_tcga_rna_seq_v2_mrna	FEM1B	FEM1B	15q	36	2	0.0555556
bile duct	chol_tcga	chol_tcga_rna_seq_v2_mrna	FGD6	FGD6	12q	36	2	0.0555556
bile duct	chol_tcga	chol_tcga_rna_seq_v2_mrna	FUT10	FUT10	08p	36	2	0.0555556
bile duct	chol_tcga	chol_tcga_rna_seq_v2_mrna	GABRE	GABRE	Xq	36	2	0.0555556
bile duct	chol_tcga	chol_tcga_rna_seq_v2_mrna	GLA	GLA	Xq	36	2	0.0555556
bile duct	chol_tcga	chol_tcga_rna_seq_v2_mrna	GNA15	GNA15	19p	36	2	0.0555556
bile duct	chol_tcga	chol_tcga_rna_seq_v2_mrna	GPT	GPT	08q	36	2	0.0555556
bile duct	chol_tcga	chol_tcga_rna_seq_v2_mrna	GTF3C3	GTF3C3	02q	36	2	0.0555556
bile duct	chol_tcga	chol_tcga_rna_seq_v2_mrna	HAO2	HAO2	01p	36	2	0.0555556
bile duct	chol_tcga	chol_tcga_rna_seq_v2_mrna	HSPB1	HSPB1	07q	36	2	0.0555556
bile duct	chol_tcga	chol_tcga_rna_seq_v2_mrna	HSPB9	HSPB9	17q	36	2	0.0555556
bile duct	chol_tcga	chol_tcga_rna_seq_v2_mrna	IFNGR2	IFNGR2	21q	36	2	0.0555556
bile duct	chol_tcga	chol_tcga_rna_seq_v2_mrna	IFT122	IFT122	03q	36	2	0.0555556
bile duct	chol_tcga	chol_tcga_rna_seq_v2_mrna	JOSD1	JOSD1	22q	36	2	0.0555556
bile duct	chol_tcga	chol_tcga_rna_seq_v2_mrna	KAT7	KAT7	17q	36	2	0.0555556
bile duct	chol_tcga	chol_tcga_rna_seq_v2_mrna	KBTBD7	KBTBD7	13q	36	2	0.0555556
bile duct	chol_tcga	chol_tcga_rna_seq_v2_mrna	KCNIP3	KCNIP3	02q	36	2	0.0555556
bile duct	chol_tcga	chol_tcga_rna_seq_v2_mrna	KHK	KHK	02p	36	2	0.0555556
bile duct	chol_tcga	chol_tcga_rna_seq_v2_mrna	KREMEN2	KREMEN2	16p	36	2	0.0555556
bile duct	chol_tcga	chol_tcga_rna_seq_v2_mrna	LRRC27	LRRC27	10q	36	2	0.0555556
bile duct	chol_tcga	chol_tcga_rna_seq_v2_mrna	LTBP4	LTBP4	19q	36	2	0.0555556
bile duct	chol_tcga	chol_tcga_rna_seq_v2_mrna	MAP2K2	MAP2K2	19p	36	2	0.0555556
bile duct	chol_tcga	chol_tcga_rna_seq_v2_mrna	MBD4	MBD4	03q	36	2	0.0555556
bile duct	chol_tcga	chol_tcga_rna_seq_v2_mrna	MCM2	MCM2	03q	36	2	0.0555556
bile duct	chol_tcga	chol_tcga_rna_seq_v2_mrna	MFSD3	MFSD3	08q	36	2	0.0555556
bile duct	chol_tcga	chol_tcga_rna_seq_v2_mrna	MLX	MLX	17q	36	2	0.0555556
bile duct	chol_tcga	chol_tcga_rna_seq_v2_mrna	MMP11	MMP11	22q	36	2	0.0555556
bile duct	chol_tcga	chol_tcga_rna_seq_v2_mrna	MORC4	MORC4	Xq	36	2	0.0555556
bile duct	chol_tcga	chol_tcga_rna_seq_v2_mrna	MRPL16	MRPL16	11q	36	2	0.0555556
bile duct	chol_tcga	chol_tcga_rna_seq_v2_mrna	MRPS23	MRPS23	17q	36	2	0.0555556
bile duct	chol_tcga	chol_tcga_rna_seq_v2_mrna	MUM1	MUM1	19p	36	2	0.0555556
bile duct	chol_tcga	chol_tcga_rna_seq_v2_mrna	MYL6	MYL6	12q	36	2	0.0555556
bile duct	chol_tcga	chol_tcga_rna_seq_v2_mrna	NAA50	NAA50	03q	36	2	0.0555556
bile duct	chol_tcga	chol_tcga_rna_seq_v2_mrna	NOSIP	NOSIP	19q	36	2	0.0555556
bile duct	chol_tcga	chol_tcga_rna_seq_v2_mrna	NUTF2	NUTF2	16q	36	2	0.0555556
bile duct	chol_tcga	chol_tcga_rna_seq_v2_mrna	P4HA2	P4HA2	05q	36	2	0.0555556
bile duct	chol_tcga	chol_tcga_rna_seq_v2_mrna	PBLD	PBLD	10q	36	2	0.0555556
bile duct	chol_tcga	chol_tcga_rna_seq_v2_mrna	PCID2	PCID2	13q	36	2	0.0555556
bile duct	chol_tcga	chol_tcga_rna_seq_v2_mrna	PGAM5	PGAM5	12q	36	2	0.0555556
bile duct	chol_tcga	chol_tcga_rna_seq_v2_mrna	PGK1	PGK1	Xq	36	2	0.0555556
bile duct	chol_tcga	chol_tcga_rna_seq_v2_mrna	PLEC	PLEC	08q	36	2	0.0555556
bile duct	chol_tcga	chol_tcga_rna_seq_v2_mrna	PMEPA1	PMEPA1	20q	36	2	0.0555556
bile duct	chol_tcga	chol_tcga_rna_seq_v2_mrna	PRDX5	PRDX5	11q	36	2	0.0555556
bile duct	chol_tcga	chol_tcga_rna_seq_v2_mrna	PRKD2	PRKD2	19q	36	2	0.0555556
bile duct	chol_tcga	chol_tcga_rna_seq_v2_mrna	PSMB3	PSMB3	17q	36	2	0.0555556
bile duct	chol_tcga	chol_tcga_rna_seq_v2_mrna	PSMD3	PSMD3	17q	36	2	0.0555556
bile duct	chol_tcga	chol_tcga_rna_seq_v2_mrna	PSPH	PSPH	07p	36	2	0.0555556
bile duct	chol_tcga	chol_tcga_rna_seq_v2_mrna	PTOV1	PTOV1	19q	36	2	0.0555556
bile duct	chol_tcga	chol_tcga_rna_seq_v2_mrna	RAB43	RAB43	03q	36	2	0.0555556
bile duct	chol_tcga	chol_tcga_rna_seq_v2_mrna	RANBP2	RANBP2	02q	36	2	0.0555556
bile duct	chol_tcga	chol_tcga_rna_seq_v2_mrna	RANGAP1	RANGAP1	22q	36	2	0.0555556
bile duct	chol_tcga	chol_tcga_rna_seq_v2_mrna	RPL18	RPL18	19q	36	2	0.0555556
bile duct	chol_tcga	chol_tcga_rna_seq_v2_mrna	RPS2	RPS2	16p	36	2	0.0555556
bile duct	chol_tcga	chol_tcga_rna_seq_v2_mrna	RPS7	RPS7	02p	36	2	0.0555556
bile duct	chol_tcga	chol_tcga_rna_seq_v2_mrna	S100A16	S100A16	01q	36	2	0.0555556
bile duct	chol_tcga	chol_tcga_rna_seq_v2_mrna	SDCCAG3	SDCCAG3	09q	36	2	0.0555556
bile duct	chol_tcga	chol_tcga_rna_seq_v2_mrna	SERINC4	SERINC4	15q	36	2	0.0555556
bile duct	chol_tcga	chol_tcga_rna_seq_v2_mrna	SHF	SHF	15q	36	2	0.0555556
bile duct	chol_tcga	chol_tcga_rna_seq_v2_mrna	SPECC1	SPECC1	17p	36	2	0.0555556
bile duct	chol_tcga	chol_tcga_rna_seq_v2_mrna	SRSF7	SRSF7	02p	36	2	0.0555556
bile duct	chol_tcga	chol_tcga_rna_seq_v2_mrna	STAT6	STAT6	12q	36	2	0.0555556
bile duct	chol_tcga	chol_tcga_rna_seq_v2_mrna	STIP1	STIP1	11q	36	2	0.0555556
bile duct	chol_tcga	chol_tcga_rna_seq_v2_mrna	STX16	STX16	20q	36	2	0.0555556
bile duct	chol_tcga	chol_tcga_rna_seq_v2_mrna	SYNGR2	SYNGR2	17q	36	2	0.0555556
bile duct	chol_tcga	chol_tcga_rna_seq_v2_mrna	TACR1	TACR1	02p	36	2	0.0555556
bile duct	chol_tcga	chol_tcga_rna_seq_v2_mrna	TBC1D10B	TBC1D10B	16p	36	2	0.0555556
bile duct	chol_tcga	chol_tcga_rna_seq_v2_mrna	TIAL1	TIAL1	10q	36	2	0.0555556
bile duct	chol_tcga	chol_tcga_rna_seq_v2_mrna	TIGD6	TIGD6	05q	36	2	0.0555556
bile duct	chol_tcga	chol_tcga_rna_seq_v2_mrna	TMEM203	TMEM203	09q	36	2	0.0555556
bile duct	chol_tcga	chol_tcga_rna_seq_v2_mrna	TMEM259	TMEM259	19p	36	2	0.0555556
bile duct	chol_tcga	chol_tcga_rna_seq_v2_mrna	TPD52L2	TPD52L2	20q	36	2	0.0555556
bile duct	chol_tcga	chol_tcga_rna_seq_v2_mrna	TRAPPC3	TRAPPC3	01p	36	2	0.0555556
bile duct	chol_tcga	chol_tcga_rna_seq_v2_mrna	TSEN34	TSEN34	19q	36	2	0.0555556
bile duct	chol_tcga	chol_tcga_rna_seq_v2_mrna	TSPAN4	TSPAN4	11p	36	2	0.0555556
bile duct	chol_tcga	chol_tcga_rna_seq_v2_mrna	UBB	UBB	17p	36	2	0.0555556
bile duct	chol_tcga	chol_tcga_rna_seq_v2_mrna	UBE2D3	UBE2D3	04q	36	2	0.0555556
bile duct	chol_tcga	chol_tcga_rna_seq_v2_mrna	UNC13D	UNC13D	17q	36	2	0.0555556
bile duct	chol_tcga	chol_tcga_rna_seq_v2_mrna	USPL1	USPL1	13q	36	2	0.0555556
bile duct	chol_tcga	chol_tcga_rna_seq_v2_mrna	VPS51	VPS51	11q	36	2	0.0555556
bile duct	chol_tcga	chol_tcga_rna_seq_v2_mrna	WDR38	WDR38	09q	36	2	0.0555556
bile duct	chol_tcga	chol_tcga_rna_seq_v2_mrna	WDR45	WDR45	Xp	36	2	0.0555556
bile duct	chol_tcga	chol_tcga_rna_seq_v2_mrna	WDR53	WDR53	03q	36	2	0.0555556
bile duct	chol_tcga	chol_tcga_rna_seq_v2_mrna	ZBTB25	ZBTB25	14q	36	2	0.0555556
bile duct	chol_tcga	chol_tcga_rna_seq_v2_mrna	ZFAND2A	ZFAND2A	07p	36	2	0.0555556
bile duct	chol_tcga	chol_tcga_rna_seq_v2_mrna	ZNF467	ZNF467	07q	36	2	0.0555556
bile duct	chol_tcga	chol_tcga_rna_seq_v2_mrna	ZSCAN22	ZSCAN22	19q	36	2	0.0555556
bile duct	chol_tcga	chol_tcga_rna_seq_v2_mrna	ACER2	ACER2	09p	36	1	0.0277778
bile duct	chol_tcga	chol_tcga_rna_seq_v2_mrna	ADAMTS13	ADAMTS13	09q	36	1	0.0277778
bile duct	chol_tcga	chol_tcga_rna_seq_v2_mrna	AK4	AK4	01p	36	1	0.0277778
bile duct	chol_tcga	chol_tcga_rna_seq_v2_mrna	ANAPC2	ANAPC2	09q	36	1	0.0277778
bile duct	chol_tcga	chol_tcga_rna_seq_v2_mrna	ANG	ANG	14q	36	1	0.0277778
bile duct	chol_tcga	chol_tcga_rna_seq_v2_mrna	ARMT1	ARMT1	06q	36	1	0.0277778
bile duct	chol_tcga	chol_tcga_rna_seq_v2_mrna	ATL3	ATL3	11q	36	1	0.0277778
bile duct	chol_tcga	chol_tcga_rna_seq_v2_mrna	AZIN1	AZIN1	08q	36	1	0.0277778
bile duct	chol_tcga	chol_tcga_rna_seq_v2_mrna	B3GNT2	B3GNT2	02p	36	1	0.0277778
bile duct	chol_tcga	chol_tcga_rna_seq_v2_mrna	B4GAT1	B4GAT1	11q	36	1	0.0277778
bile duct	chol_tcga	chol_tcga_rna_seq_v2_mrna	BRMS1	BRMS1	11q	36	1	0.0277778
bile duct	chol_tcga	chol_tcga_rna_seq_v2_mrna	BRMS1L	BRMS1L	14q	36	1	0.0277778
bile duct	chol_tcga	chol_tcga_rna_seq_v2_mrna	C17ORF75	C17ORF75	17q	36	1	0.0277778
bile duct	chol_tcga	chol_tcga_rna_seq_v2_mrna	C18ORF25	C18ORF25	18q	36	1	0.0277778
bile duct	chol_tcga	chol_tcga_rna_seq_v2_mrna	CALM1	CALM1	14q	36	1	0.0277778
bile duct	chol_tcga	chol_tcga_rna_seq_v2_mrna	CBX3	CBX3	07p	36	1	0.0277778
bile duct	chol_tcga	chol_tcga_rna_seq_v2_mrna	CCDC151	CCDC151	19p	36	1	0.0277778
bile duct	chol_tcga	chol_tcga_rna_seq_v2_mrna	CCT4	CCT4	02p	36	1	0.0277778
bile duct	chol_tcga	chol_tcga_rna_seq_v2_mrna	CCT8	CCT8	21q	36	1	0.0277778
bile duct	chol_tcga	chol_tcga_rna_seq_v2_mrna	CDKL3	CDKL3	05q	36	1	0.0277778
bile duct	chol_tcga	chol_tcga_rna_seq_v2_mrna	CES1	CES1	16q	36	1	0.0277778
bile duct	chol_tcga	chol_tcga_rna_seq_v2_mrna	CES2	CES2	16q	36	1	0.0277778
bile duct	chol_tcga	chol_tcga_rna_seq_v2_mrna	CHD3	CHD3	17p	36	1	0.0277778
bile duct	chol_tcga	chol_tcga_rna_seq_v2_mrna	CIAPIN1	CIAPIN1	16q	36	1	0.0277778
bile duct	chol_tcga	chol_tcga_rna_seq_v2_mrna	CKS2	CKS2	09q	36	1	0.0277778
bile duct	chol_tcga	chol_tcga_rna_seq_v2_mrna	COQ9	COQ9	16q	36	1	0.0277778
bile duct	chol_tcga	chol_tcga_rna_seq_v2_mrna	COX16	COX16	14q	36	1	0.0277778
bile duct	chol_tcga	chol_tcga_rna_seq_v2_mrna	CSF3	CSF3	17q	36	1	0.0277778
bile duct	chol_tcga	chol_tcga_rna_seq_v2_mrna	DGKE	DGKE	17q	36	1	0.0277778
bile duct	chol_tcga	chol_tcga_rna_seq_v2_mrna	DHX8	DHX8	17q	36	1	0.0277778
bile duct	chol_tcga	chol_tcga_rna_seq_v2_mrna	DNAJB4	DNAJB4	01p	36	1	0.0277778
bile duct	chol_tcga	chol_tcga_rna_seq_v2_mrna	DNAJB5	DNAJB5	09p	36	1	0.0277778
bile duct	chol_tcga	chol_tcga_rna_seq_v2_mrna	DNAJB6	DNAJB6	07q	36	1	0.0277778
bile duct	chol_tcga	chol_tcga_rna_seq_v2_mrna	DPAGT1	DPAGT1	11q	36	1	0.0277778
bile duct	chol_tcga	chol_tcga_rna_seq_v2_mrna	DPCD	DPCD	10q	36	1	0.0277778
bile duct	chol_tcga	chol_tcga_rna_seq_v2_mrna	DRAP1	DRAP1	11q	36	1	0.0277778
bile duct	chol_tcga	chol_tcga_rna_seq_v2_mrna	EARS2	EARS2	16p	36	1	0.0277778
bile duct	chol_tcga	chol_tcga_rna_seq_v2_mrna	EIF1AD	EIF1AD	11q	36	1	0.0277778
bile duct	chol_tcga	chol_tcga_rna_seq_v2_mrna	ELMSAN1	ELMSAN1	14q	36	1	0.0277778
bile duct	chol_tcga	chol_tcga_rna_seq_v2_mrna	EWSR1	EWSR1	22q	36	1	0.0277778
bile duct	chol_tcga	chol_tcga_rna_seq_v2_mrna	FBXO5	FBXO5	06q	36	1	0.0277778
bile duct	chol_tcga	chol_tcga_rna_seq_v2_mrna	FRA10AC1	FRA10AC1	10q	36	1	0.0277778
bile duct	chol_tcga	chol_tcga_rna_seq_v2_mrna	FRMD8	FRMD8	11q	36	1	0.0277778
bile duct	chol_tcga	chol_tcga_rna_seq_v2_mrna	GALT	GALT	09p	36	1	0.0277778
bile duct	chol_tcga	chol_tcga_rna_seq_v2_mrna	GPR4	GPR4	19q	36	1	0.0277778
bile duct	chol_tcga	chol_tcga_rna_seq_v2_mrna	GTF2F1	GTF2F1	19p	36	1	0.0277778
bile duct	chol_tcga	chol_tcga_rna_seq_v2_mrna	GTPBP1	GTPBP1	22q	36	1	0.0277778
bile duct	chol_tcga	chol_tcga_rna_seq_v2_mrna	HELQ	HELQ	04q	36	1	0.0277778
bile duct	chol_tcga	chol_tcga_rna_seq_v2_mrna	HIST1H4H	HIST1H4H	06p	36	1	0.0277778
bile duct	chol_tcga	chol_tcga_rna_seq_v2_mrna	HNRNPH3	HNRNPH3	10q	36	1	0.0277778
bile duct	chol_tcga	chol_tcga_rna_seq_v2_mrna	HRNR	HRNR	01q	36	1	0.0277778
bile duct	chol_tcga	chol_tcga_rna_seq_v2_mrna	HSPA4L	HSPA4L	04q	36	1	0.0277778
bile duct	chol_tcga	chol_tcga_rna_seq_v2_mrna	HSPD1	HSPD1	02q	36	1	0.0277778
bile duct	chol_tcga	chol_tcga_rna_seq_v2_mrna	HSPE1	HSPE1	02q	36	1	0.0277778
bile duct	chol_tcga	chol_tcga_rna_seq_v2_mrna	HUS1	HUS1	07p	36	1	0.0277778
bile duct	chol_tcga	chol_tcga_rna_seq_v2_mrna	HYPK	HYPK	15q	36	1	0.0277778
bile duct	chol_tcga	chol_tcga_rna_seq_v2_mrna	IFT46	IFT46	11q	36	1	0.0277778
bile duct	chol_tcga	chol_tcga_rna_seq_v2_mrna	IL11RA	IL11RA	09p	36	1	0.0277778
bile duct	chol_tcga	chol_tcga_rna_seq_v2_mrna	IMP4	IMP4	02q	36	1	0.0277778
bile duct	chol_tcga	chol_tcga_rna_seq_v2_mrna	IPO4	IPO4	14q	36	1	0.0277778
bile duct	chol_tcga	chol_tcga_rna_seq_v2_mrna	IRF4	IRF4	06p	36	1	0.0277778
bile duct	chol_tcga	chol_tcga_rna_seq_v2_mrna	KANSL1L	KANSL1L	02q	36	1	0.0277778
bile duct	chol_tcga	chol_tcga_rna_seq_v2_mrna	KIF21A	KIF21A	12q	36	1	0.0277778
bile duct	chol_tcga	chol_tcga_rna_seq_v2_mrna	KIZ	KIZ	20p	36	1	0.0277778
bile duct	chol_tcga	chol_tcga_rna_seq_v2_mrna	KLC1	KLC1	14q	36	1	0.0277778
bile duct	chol_tcga	chol_tcga_rna_seq_v2_mrna	KLHL26	KLHL26	19p	36	1	0.0277778
bile duct	chol_tcga	chol_tcga_rna_seq_v2_mrna	KNTC1	KNTC1	12q	36	1	0.0277778
bile duct	chol_tcga	chol_tcga_rna_seq_v2_mrna	LMNB2	LMNB2	19p	36	1	0.0277778
bile duct	chol_tcga	chol_tcga_rna_seq_v2_mrna	LRP12	LRP12	08q	36	1	0.0277778
bile duct	chol_tcga	chol_tcga_rna_seq_v2_mrna	MAP7D1	MAP7D1	01p	36	1	0.0277778
bile duct	chol_tcga	chol_tcga_rna_seq_v2_mrna	MAT2A	MAT2A	02p	36	1	0.0277778
bile duct	chol_tcga	chol_tcga_rna_seq_v2_mrna	MB21D1	MB21D1	06q	36	1	0.0277778
bile duct	chol_tcga	chol_tcga_rna_seq_v2_mrna	MBOAT2	MBOAT2	02p	36	1	0.0277778
bile duct	chol_tcga	chol_tcga_rna_seq_v2_mrna	MDH2	MDH2	07q	36	1	0.0277778
bile duct	chol_tcga	chol_tcga_rna_seq_v2_mrna	MED23	MED23	06q	36	1	0.0277778
bile duct	chol_tcga	chol_tcga_rna_seq_v2_mrna	METTL8	METTL8	02q	36	1	0.0277778
bile duct	chol_tcga	chol_tcga_rna_seq_v2_mrna	METTL9	METTL9	16p	36	1	0.0277778
bile duct	chol_tcga	chol_tcga_rna_seq_v2_mrna	MOB4	MOB4	02q	36	1	0.0277778
bile duct	chol_tcga	chol_tcga_rna_seq_v2_mrna	MORF4L2	MORF4L2	Xq	36	1	0.0277778
bile duct	chol_tcga	chol_tcga_rna_seq_v2_mrna	MRPL49	MRPL49	11q	36	1	0.0277778
bile duct	chol_tcga	chol_tcga_rna_seq_v2_mrna	MRPS18C	MRPS18C	04q	36	1	0.0277778
bile duct	chol_tcga	chol_tcga_rna_seq_v2_mrna	N4BP2L2	N4BP2L2	13q	36	1	0.0277778
bile duct	chol_tcga	chol_tcga_rna_seq_v2_mrna	NAT8	NAT8	02p	36	1	0.0277778
bile duct	chol_tcga	chol_tcga_rna_seq_v2_mrna	NDOR1	NDOR1	09q	36	1	0.0277778
bile duct	chol_tcga	chol_tcga_rna_seq_v2_mrna	NDRG1	NDRG1	08q	36	1	0.0277778
bile duct	chol_tcga	chol_tcga_rna_seq_v2_mrna	NDUFA12	NDUFA12	12q	36	1	0.0277778
bile duct	chol_tcga	chol_tcga_rna_seq_v2_mrna	NEIL2	NEIL2	08p	36	1	0.0277778
bile duct	chol_tcga	chol_tcga_rna_seq_v2_mrna	NGRN	NGRN	15q	36	1	0.0277778
bile duct	chol_tcga	chol_tcga_rna_seq_v2_mrna	NSA2	NSA2	05q	36	1	0.0277778
bile duct	chol_tcga	chol_tcga_rna_seq_v2_mrna	NUF2	NUF2	01q	36	1	0.0277778
bile duct	chol_tcga	chol_tcga_rna_seq_v2_mrna	OSGIN1	OSGIN1	16q	36	1	0.0277778
bile duct	chol_tcga	chol_tcga_rna_seq_v2_mrna	PABPC1	PABPC1	08q	36	1	0.0277778
bile duct	chol_tcga	chol_tcga_rna_seq_v2_mrna	PAQR4	PAQR4	16p	36	1	0.0277778
bile duct	chol_tcga	chol_tcga_rna_seq_v2_mrna	PARD6B	PARD6B	20q	36	1	0.0277778
bile duct	chol_tcga	chol_tcga_rna_seq_v2_mrna	PCGF2	PCGF2	17q	36	1	0.0277778
bile duct	chol_tcga	chol_tcga_rna_seq_v2_mrna	PIGL	PIGL	17p	36	1	0.0277778
bile duct	chol_tcga	chol_tcga_rna_seq_v2_mrna	PMPCA	PMPCA	09q	36	1	0.0277778
bile duct	chol_tcga	chol_tcga_rna_seq_v2_mrna	POLG	POLG	15q	36	1	0.0277778
bile duct	chol_tcga	chol_tcga_rna_seq_v2_mrna	POLL	POLL	10q	36	1	0.0277778
bile duct	chol_tcga	chol_tcga_rna_seq_v2_mrna	POLR2L	POLR2L	11p	36	1	0.0277778
bile duct	chol_tcga	chol_tcga_rna_seq_v2_mrna	POLR3B	POLR3B	12q	36	1	0.0277778
bile duct	chol_tcga	chol_tcga_rna_seq_v2_mrna	POLR3E	POLR3E	16p	36	1	0.0277778
bile duct	chol_tcga	chol_tcga_rna_seq_v2_mrna	PPM1A	PPM1A	14q	36	1	0.0277778
bile duct	chol_tcga	chol_tcga_rna_seq_v2_mrna	PPP6R1	PPP6R1	19q	36	1	0.0277778
bile duct	chol_tcga	chol_tcga_rna_seq_v2_mrna	PRADC1	PRADC1	02p	36	1	0.0277778
bile duct	chol_tcga	chol_tcga_rna_seq_v2_mrna	PRRG2	PRRG2	19q	36	1	0.0277778
bile duct	chol_tcga	chol_tcga_rna_seq_v2_mrna	RAB34	RAB34	17q	36	1	0.0277778
bile duct	chol_tcga	chol_tcga_rna_seq_v2_mrna	RAB39A	RAB39A	11q	36	1	0.0277778
bile duct	chol_tcga	chol_tcga_rna_seq_v2_mrna	RANBP10	RANBP10	16q	36	1	0.0277778
bile duct	chol_tcga	chol_tcga_rna_seq_v2_mrna	REXO4	REXO4	09q	36	1	0.0277778
bile duct	chol_tcga	chol_tcga_rna_seq_v2_mrna	RHBDD2	RHBDD2	07q	36	1	0.0277778
bile duct	chol_tcga	chol_tcga_rna_seq_v2_mrna	RMND1	RMND1	06q	36	1	0.0277778
bile duct	chol_tcga	chol_tcga_rna_seq_v2_mrna	RNASE4	RNASE4	14q	36	1	0.0277778
bile duct	chol_tcga	chol_tcga_rna_seq_v2_mrna	RPL26L1	RPL26L1	05q	36	1	0.0277778
bile duct	chol_tcga	chol_tcga_rna_seq_v2_mrna	SECISBP2	SECISBP2	09q	36	1	0.0277778
bile duct	chol_tcga	chol_tcga_rna_seq_v2_mrna	SERPINB8	SERPINB8	18q	36	1	0.0277778
bile duct	chol_tcga	chol_tcga_rna_seq_v2_mrna	SF3A3	SF3A3	01p	36	1	0.0277778
bile duct	chol_tcga	chol_tcga_rna_seq_v2_mrna	SLC25A45	SLC25A45	11q	36	1	0.0277778
bile duct	chol_tcga	chol_tcga_rna_seq_v2_mrna	SLC27A4	SLC27A4	09q	36	1	0.0277778
bile duct	chol_tcga	chol_tcga_rna_seq_v2_mrna	SOS1	SOS1	02p	36	1	0.0277778
bile duct	chol_tcga	chol_tcga_rna_seq_v2_mrna	SPHK2	SPHK2	19q	36	1	0.0277778
bile duct	chol_tcga	chol_tcga_rna_seq_v2_mrna	SPR	SPR	02p	36	1	0.0277778
bile duct	chol_tcga	chol_tcga_rna_seq_v2_mrna	SSPO	SSPO	07q	36	1	0.0277778
bile duct	chol_tcga	chol_tcga_rna_seq_v2_mrna	STK40	STK40	01p	36	1	0.0277778
bile duct	chol_tcga	chol_tcga_rna_seq_v2_mrna	STX18	STX18	04p	36	1	0.0277778
bile duct	chol_tcga	chol_tcga_rna_seq_v2_mrna	SUGT1	SUGT1	13q	36	1	0.0277778
bile duct	chol_tcga	chol_tcga_rna_seq_v2_mrna	TBC1D13	TBC1D13	09q	36	1	0.0277778
bile duct	chol_tcga	chol_tcga_rna_seq_v2_mrna	TBL3	TBL3	16p	36	1	0.0277778
bile duct	chol_tcga	chol_tcga_rna_seq_v2_mrna	TMED3	TMED3	15q	36	1	0.0277778
bile duct	chol_tcga	chol_tcga_rna_seq_v2_mrna	TMEM95	TMEM95	17p	36	1	0.0277778
bile duct	chol_tcga	chol_tcga_rna_seq_v2_mrna	TPT1	TPT1	13q	36	1	0.0277778
bile duct	chol_tcga	chol_tcga_rna_seq_v2_mrna	TRAF3	TRAF3	14q	36	1	0.0277778
bile duct	chol_tcga	chol_tcga_rna_seq_v2_mrna	TRIB3	TRIB3	20p	36	1	0.0277778
bile duct	chol_tcga	chol_tcga_rna_seq_v2_mrna	TRIM52	TRIM52	05q	36	1	0.0277778
bile duct	chol_tcga	chol_tcga_rna_seq_v2_mrna	TRMO	TRMO	09q	36	1	0.0277778
bile duct	chol_tcga	chol_tcga_rna_seq_v2_mrna	UBASH3A	UBASH3A	21q	36	1	0.0277778
bile duct	chol_tcga	chol_tcga_rna_seq_v2_mrna	UBC	UBC	12q	36	1	0.0277778
bile duct	chol_tcga	chol_tcga_rna_seq_v2_mrna	UBE2I	UBE2I	16p	36	1	0.0277778
bile duct	chol_tcga	chol_tcga_rna_seq_v2_mrna	UBFD1	UBFD1	16p	36	1	0.0277778
bile duct	chol_tcga	chol_tcga_rna_seq_v2_mrna	UBL7	UBL7	15q	36	1	0.0277778
bile duct	chol_tcga	chol_tcga_rna_seq_v2_mrna	USP30	USP30	12q	36	1	0.0277778
bile duct	chol_tcga	chol_tcga_rna_seq_v2_mrna	VAV1	VAV1	19p	36	1	0.0277778
bile duct	chol_tcga	chol_tcga_rna_seq_v2_mrna	VIP	VIP	06q	36	1	0.0277778
bile duct	chol_tcga	chol_tcga_rna_seq_v2_mrna	VIPAS39	VIPAS39	14q	36	1	0.0277778
bile duct	chol_tcga	chol_tcga_rna_seq_v2_mrna	ZFP36L2	ZFP36L2	02p	36	1	0.0277778
bladder	blca_tcga	blca_tcga_rna_seq_v2_mrna	HSF1	HSF1	08q	408	100	0.245098
bladder	blca_tcga	blca_tcga_rna_seq_v2_mrna	COPA	COPA	01q	408	97	0.237745
bladder	blca_tcga	blca_tcga_rna_seq_v2_mrna	PABPC1	PABPC1	08q	408	95	0.232843
bladder	blca_tcga	blca_tcga_rna_seq_v2_mrna	ENY2	ENY2	08q	408	94	0.230392
bladder	blca_tcga	blca_tcga_rna_seq_v2_mrna	AZIN1	AZIN1	08q	408	92	0.22549
bladder	blca_tcga	blca_tcga_rna_seq_v2_mrna	PUF60	PUF60	08q	408	89	0.218137
bladder	blca_tcga	blca_tcga_rna_seq_v2_mrna	NCSTN	NCSTN	01q	408	85	0.208333
bladder	blca_tcga	blca_tcga_rna_seq_v2_mrna	NUF2	NUF2	01q	408	84	0.205882
bladder	blca_tcga	blca_tcga_rna_seq_v2_mrna	MRPL13	MRPL13	08q	408	81	0.198529
bladder	blca_tcga	blca_tcga_rna_seq_v2_mrna	NUDCD1	NUDCD1	08q	408	80	0.196078
bladder	blca_tcga	blca_tcga_rna_seq_v2_mrna	WDR53	WDR53	03q	408	80	0.196078
bladder	blca_tcga	blca_tcga_rna_seq_v2_mrna	MAF1	MAF1	08q	408	78	0.191176
bladder	blca_tcga	blca_tcga_rna_seq_v2_mrna	DPY19L4	DPY19L4	08q	408	75	0.183824
bladder	blca_tcga	blca_tcga_rna_seq_v2_mrna	KPNA1	KPNA1	03q	408	75	0.183824
bladder	blca_tcga	blca_tcga_rna_seq_v2_mrna	NBN	NBN	08q	408	75	0.183824
bladder	blca_tcga	blca_tcga_rna_seq_v2_mrna	TM9SF4	TM9SF4	20q	408	75	0.183824
bladder	blca_tcga	blca_tcga_rna_seq_v2_mrna	CCT5	CCT5	05p	408	73	0.178922
bladder	blca_tcga	blca_tcga_rna_seq_v2_mrna	COMMD2	COMMD2	03q	408	71	0.17402
bladder	blca_tcga	blca_tcga_rna_seq_v2_mrna	CCDC97	CCDC97	19q	408	69	0.169118
bladder	blca_tcga	blca_tcga_rna_seq_v2_mrna	UBE2O	UBE2O	17q	408	68	0.166667
bladder	blca_tcga	blca_tcga_rna_seq_v2_mrna	ZNF250	ZNF250	08q	408	67	0.164216
bladder	blca_tcga	blca_tcga_rna_seq_v2_mrna	BRF2	BRF2	08p	408	66	0.161765
bladder	blca_tcga	blca_tcga_rna_seq_v2_mrna	FXR1	FXR1	03q	408	66	0.161765
bladder	blca_tcga	blca_tcga_rna_seq_v2_mrna	CACYBP	CACYBP	01q	408	62	0.151961
bladder	blca_tcga	blca_tcga_rna_seq_v2_mrna	NSFL1C	NSFL1C	20p	408	62	0.151961
bladder	blca_tcga	blca_tcga_rna_seq_v2_mrna	ZNF473	ZNF473	19q	408	62	0.151961
bladder	blca_tcga	blca_tcga_rna_seq_v2_mrna	CPSF1	CPSF1	08q	408	61	0.14951
bladder	blca_tcga	blca_tcga_rna_seq_v2_mrna	TSACC	TSACC	01q	408	60	0.147059
bladder	blca_tcga	blca_tcga_rna_seq_v2_mrna	C8ORF37	C8ORF37	08q	408	59	0.144608
bladder	blca_tcga	blca_tcga_rna_seq_v2_mrna	FBXO45	FBXO45	03q	408	58	0.142157
bladder	blca_tcga	blca_tcga_rna_seq_v2_mrna	TRAPPC9	TRAPPC9	08q	408	58	0.142157
bladder	blca_tcga	blca_tcga_rna_seq_v2_mrna	TSEN34	TSEN34	19q	408	58	0.142157
bladder	blca_tcga	blca_tcga_rna_seq_v2_mrna	CUL4A	CUL4A	13q	408	57	0.139706
bladder	blca_tcga	blca_tcga_rna_seq_v2_mrna	LY6K	LY6K	08q	408	56	0.137255
bladder	blca_tcga	blca_tcga_rna_seq_v2_mrna	PSMD3	PSMD3	17q	408	56	0.137255
bladder	blca_tcga	blca_tcga_rna_seq_v2_mrna	ZNF526	ZNF526	19q	408	56	0.137255
bladder	blca_tcga	blca_tcga_rna_seq_v2_mrna	ZSCAN22	ZSCAN22	19q	408	56	0.137255
bladder	blca_tcga	blca_tcga_rna_seq_v2_mrna	TPD52L2	TPD52L2	20q	408	55	0.134804
bladder	blca_tcga	blca_tcga_rna_seq_v2_mrna	VRK3	VRK3	19q	408	55	0.134804
bladder	blca_tcga	blca_tcga_rna_seq_v2_mrna	TPD52	TPD52	08q	408	54	0.132353
bladder	blca_tcga	blca_tcga_rna_seq_v2_mrna	ZNF180	ZNF180	19q	408	54	0.132353
bladder	blca_tcga	blca_tcga_rna_seq_v2_mrna	ATP2C1	ATP2C1	03q	408	53	0.129902
bladder	blca_tcga	blca_tcga_rna_seq_v2_mrna	C17ORF75	C17ORF75	17q	408	53	0.129902
bladder	blca_tcga	blca_tcga_rna_seq_v2_mrna	SHARPIN	SHARPIN	08q	408	53	0.129902
bladder	blca_tcga	blca_tcga_rna_seq_v2_mrna	CCT6A	CCT6A	07p	408	52	0.127451
bladder	blca_tcga	blca_tcga_rna_seq_v2_mrna	HUS1	HUS1	07p	408	51	0.125
bladder	blca_tcga	blca_tcga_rna_seq_v2_mrna	NAA50	NAA50	03q	408	51	0.125
bladder	blca_tcga	blca_tcga_rna_seq_v2_mrna	CBX3	CBX3	07p	408	50	0.122549
bladder	blca_tcga	blca_tcga_rna_seq_v2_mrna	PCID2	PCID2	13q	408	50	0.122549
bladder	blca_tcga	blca_tcga_rna_seq_v2_mrna	HEATR6	HEATR6	17q	408	49	0.120098
bladder	blca_tcga	blca_tcga_rna_seq_v2_mrna	CCT3	CCT3	01q	408	47	0.115196
bladder	blca_tcga	blca_tcga_rna_seq_v2_mrna	OPA3	OPA3	19q	408	46	0.112745
bladder	blca_tcga	blca_tcga_rna_seq_v2_mrna	KAT7	KAT7	17q	408	45	0.110294
bladder	blca_tcga	blca_tcga_rna_seq_v2_mrna	MCM2	MCM2	03q	408	45	0.110294
bladder	blca_tcga	blca_tcga_rna_seq_v2_mrna	NOP2	NOP2	12p	408	43	0.105392
bladder	blca_tcga	blca_tcga_rna_seq_v2_mrna	MRPL21	MRPL21	11q	408	42	0.102941
bladder	blca_tcga	blca_tcga_rna_seq_v2_mrna	MRPS23	MRPS23	17q	408	42	0.102941
bladder	blca_tcga	blca_tcga_rna_seq_v2_mrna	CMBL	CMBL	05p	408	41	0.10049
bladder	blca_tcga	blca_tcga_rna_seq_v2_mrna	HSP90AB1	HSP90AB1	06p	408	41	0.10049
bladder	blca_tcga	blca_tcga_rna_seq_v2_mrna	LASP1	LASP1	17q	408	41	0.10049
bladder	blca_tcga	blca_tcga_rna_seq_v2_mrna	MROH6	MROH6	08q	408	41	0.10049
bladder	blca_tcga	blca_tcga_rna_seq_v2_mrna	MRPL24	MRPL24	01q	408	41	0.10049
bladder	blca_tcga	blca_tcga_rna_seq_v2_mrna	ZNF207	ZNF207	17q	408	41	0.10049
bladder	blca_tcga	blca_tcga_rna_seq_v2_mrna	BANF1	BANF1	11q	408	40	0.0980392
bladder	blca_tcga	blca_tcga_rna_seq_v2_mrna	HSPH1	HSPH1	13q	408	40	0.0980392
bladder	blca_tcga	blca_tcga_rna_seq_v2_mrna	JRK	JRK	08q	408	40	0.0980392
bladder	blca_tcga	blca_tcga_rna_seq_v2_mrna	METTL23	METTL23	17q	408	40	0.0980392
bladder	blca_tcga	blca_tcga_rna_seq_v2_mrna	DGKE	DGKE	17q	408	39	0.0955882
bladder	blca_tcga	blca_tcga_rna_seq_v2_mrna	FKBP4	FKBP4	12p	408	39	0.0955882
bladder	blca_tcga	blca_tcga_rna_seq_v2_mrna	IGHMBP2	IGHMBP2	11q	408	39	0.0955882
bladder	blca_tcga	blca_tcga_rna_seq_v2_mrna	PARD6B	PARD6B	20q	408	39	0.0955882
bladder	blca_tcga	blca_tcga_rna_seq_v2_mrna	PSPH	PSPH	07p	408	39	0.0955882
bladder	blca_tcga	blca_tcga_rna_seq_v2_mrna	TBC1D10B	TBC1D10B	16p	408	39	0.0955882
bladder	blca_tcga	blca_tcga_rna_seq_v2_mrna	CDC73	CDC73	01q	408	38	0.0931373
bladder	blca_tcga	blca_tcga_rna_seq_v2_mrna	EARS2	EARS2	16p	408	38	0.0931373
bladder	blca_tcga	blca_tcga_rna_seq_v2_mrna	EIF1AD	EIF1AD	11q	408	38	0.0931373
bladder	blca_tcga	blca_tcga_rna_seq_v2_mrna	PMEPA1	PMEPA1	20q	408	38	0.0931373
bladder	blca_tcga	blca_tcga_rna_seq_v2_mrna	SF3A3	SF3A3	01p	408	38	0.0931373
bladder	blca_tcga	blca_tcga_rna_seq_v2_mrna	CENPA	CENPA	02p	408	37	0.0906863
bladder	blca_tcga	blca_tcga_rna_seq_v2_mrna	CYHR1	CYHR1	08q	408	37	0.0906863
bladder	blca_tcga	blca_tcga_rna_seq_v2_mrna	MTCH1	MTCH1	06p	408	37	0.0906863
bladder	blca_tcga	blca_tcga_rna_seq_v2_mrna	NDRG1	NDRG1	08q	408	37	0.0906863
bladder	blca_tcga	blca_tcga_rna_seq_v2_mrna	RAB43	RAB43	03q	408	37	0.0906863
bladder	blca_tcga	blca_tcga_rna_seq_v2_mrna	ALG10	ALG10	12p	408	36	0.0882353
bladder	blca_tcga	blca_tcga_rna_seq_v2_mrna	B3GNT2	B3GNT2	02p	408	36	0.0882353
bladder	blca_tcga	blca_tcga_rna_seq_v2_mrna	MBD4	MBD4	03q	408	36	0.0882353
bladder	blca_tcga	blca_tcga_rna_seq_v2_mrna	AGBL5	AGBL5	02p	408	35	0.0857843
bladder	blca_tcga	blca_tcga_rna_seq_v2_mrna	ATP6V1A	ATP6V1A	03q	408	35	0.0857843
bladder	blca_tcga	blca_tcga_rna_seq_v2_mrna	COPS7A	COPS7A	12p	408	35	0.0857843
bladder	blca_tcga	blca_tcga_rna_seq_v2_mrna	FRS3	FRS3	06p	408	35	0.0857843
bladder	blca_tcga	blca_tcga_rna_seq_v2_mrna	IFNGR2	IFNGR2	21q	408	35	0.0857843
bladder	blca_tcga	blca_tcga_rna_seq_v2_mrna	TRIB3	TRIB3	20p	408	35	0.0857843
bladder	blca_tcga	blca_tcga_rna_seq_v2_mrna	CCDC117	CCDC117	22q	408	34	0.0833333
bladder	blca_tcga	blca_tcga_rna_seq_v2_mrna	CRELD1	CRELD1	03p	408	34	0.0833333
bladder	blca_tcga	blca_tcga_rna_seq_v2_mrna	SOS1	SOS1	02p	408	34	0.0833333
bladder	blca_tcga	blca_tcga_rna_seq_v2_mrna	ZFAND2A	ZFAND2A	07p	408	34	0.0833333
bladder	blca_tcga	blca_tcga_rna_seq_v2_mrna	AK3	AK3	09p	408	33	0.0808824
bladder	blca_tcga	blca_tcga_rna_seq_v2_mrna	CCT8	CCT8	21q	408	33	0.0808824
bladder	blca_tcga	blca_tcga_rna_seq_v2_mrna	COASY	COASY	17q	408	33	0.0808824
bladder	blca_tcga	blca_tcga_rna_seq_v2_mrna	CUEDC1	CUEDC1	17q	408	33	0.0808824
bladder	blca_tcga	blca_tcga_rna_seq_v2_mrna	DEDD2	DEDD2	19q	408	33	0.0808824
bladder	blca_tcga	blca_tcga_rna_seq_v2_mrna	DHX8	DHX8	17q	408	33	0.0808824
bladder	blca_tcga	blca_tcga_rna_seq_v2_mrna	MLX	MLX	17q	408	33	0.0808824
bladder	blca_tcga	blca_tcga_rna_seq_v2_mrna	SACM1L	SACM1L	03p	408	33	0.0808824
bladder	blca_tcga	blca_tcga_rna_seq_v2_mrna	SPHK2	SPHK2	19q	408	33	0.0808824
bladder	blca_tcga	blca_tcga_rna_seq_v2_mrna	STIP1	STIP1	11q	408	33	0.0808824
bladder	blca_tcga	blca_tcga_rna_seq_v2_mrna	SYNGR2	SYNGR2	17q	408	33	0.0808824
bladder	blca_tcga	blca_tcga_rna_seq_v2_mrna	B3GALNT2	B3GALNT2	01q	408	32	0.0784314
bladder	blca_tcga	blca_tcga_rna_seq_v2_mrna	GOLGA3	GOLGA3	12q	408	32	0.0784314
bladder	blca_tcga	blca_tcga_rna_seq_v2_mrna	LRRC59	LRRC59	17q	408	32	0.0784314
bladder	blca_tcga	blca_tcga_rna_seq_v2_mrna	MFSD3	MFSD3	08q	408	32	0.0784314
bladder	blca_tcga	blca_tcga_rna_seq_v2_mrna	MRPL49	MRPL49	11q	408	32	0.0784314
bladder	blca_tcga	blca_tcga_rna_seq_v2_mrna	SLC45A4	SLC45A4	08q	408	32	0.0784314
bladder	blca_tcga	blca_tcga_rna_seq_v2_mrna	SLC5A3	SLC5A3	21q	408	32	0.0784314
bladder	blca_tcga	blca_tcga_rna_seq_v2_mrna	TIMM21	TIMM21	18q	408	32	0.0784314
bladder	blca_tcga	blca_tcga_rna_seq_v2_mrna	TNPO3	TNPO3	07q	408	32	0.0784314
bladder	blca_tcga	blca_tcga_rna_seq_v2_mrna	USP30	USP30	12q	408	32	0.0784314
bladder	blca_tcga	blca_tcga_rna_seq_v2_mrna	AK4	AK4	01p	408	31	0.0759804
bladder	blca_tcga	blca_tcga_rna_seq_v2_mrna	DNAJB6	DNAJB6	07q	408	31	0.0759804
bladder	blca_tcga	blca_tcga_rna_seq_v2_mrna	HPS4	HPS4	22q	408	31	0.0759804
bladder	blca_tcga	blca_tcga_rna_seq_v2_mrna	IPO4	IPO4	14q	408	31	0.0759804
bladder	blca_tcga	blca_tcga_rna_seq_v2_mrna	KDM1A	KDM1A	01p	408	31	0.0759804
bladder	blca_tcga	blca_tcga_rna_seq_v2_mrna	KLF10	KLF10	08q	408	31	0.0759804
bladder	blca_tcga	blca_tcga_rna_seq_v2_mrna	LRP12	LRP12	08q	408	31	0.0759804
bladder	blca_tcga	blca_tcga_rna_seq_v2_mrna	PPP6R1	PPP6R1	19q	408	31	0.0759804
bladder	blca_tcga	blca_tcga_rna_seq_v2_mrna	BMS1	BMS1	10q	408	30	0.0735294
bladder	blca_tcga	blca_tcga_rna_seq_v2_mrna	FBXO47	FBXO47	17q	408	30	0.0735294
bladder	blca_tcga	blca_tcga_rna_seq_v2_mrna	NDUFA12	NDUFA12	12q	408	30	0.0735294
bladder	blca_tcga	blca_tcga_rna_seq_v2_mrna	NMT2	NMT2	10p	408	30	0.0735294
bladder	blca_tcga	blca_tcga_rna_seq_v2_mrna	RAB11B	RAB11B	19p	408	30	0.0735294
bladder	blca_tcga	blca_tcga_rna_seq_v2_mrna	RANBP10	RANBP10	16q	408	30	0.0735294
bladder	blca_tcga	blca_tcga_rna_seq_v2_mrna	TRA2B	TRA2B	03q	408	30	0.0735294
bladder	blca_tcga	blca_tcga_rna_seq_v2_mrna	CCT4	CCT4	02p	408	29	0.0710784
bladder	blca_tcga	blca_tcga_rna_seq_v2_mrna	DNPH1	DNPH1	06p	408	29	0.0710784
bladder	blca_tcga	blca_tcga_rna_seq_v2_mrna	FBXO15	FBXO15	18q	408	29	0.0710784
bladder	blca_tcga	blca_tcga_rna_seq_v2_mrna	GTPBP1	GTPBP1	22q	408	29	0.0710784
bladder	blca_tcga	blca_tcga_rna_seq_v2_mrna	MDH2	MDH2	07q	408	29	0.0710784
bladder	blca_tcga	blca_tcga_rna_seq_v2_mrna	NUTF2	NUTF2	16q	408	29	0.0710784
bladder	blca_tcga	blca_tcga_rna_seq_v2_mrna	PGAM5	PGAM5	12q	408	29	0.0710784
bladder	blca_tcga	blca_tcga_rna_seq_v2_mrna	PLEC	PLEC	08q	408	29	0.0710784
bladder	blca_tcga	blca_tcga_rna_seq_v2_mrna	PMVK	PMVK	01q	408	29	0.0710784
bladder	blca_tcga	blca_tcga_rna_seq_v2_mrna	POLR3B	POLR3B	12q	408	29	0.0710784
bladder	blca_tcga	blca_tcga_rna_seq_v2_mrna	POLR3E	POLR3E	16p	408	29	0.0710784
bladder	blca_tcga	blca_tcga_rna_seq_v2_mrna	RBM23	RBM23	14q	408	29	0.0710784
bladder	blca_tcga	blca_tcga_rna_seq_v2_mrna	UBFD1	UBFD1	16p	408	29	0.0710784
bladder	blca_tcga	blca_tcga_rna_seq_v2_mrna	ZNF34	ZNF34	08q	408	29	0.0710784
bladder	blca_tcga	blca_tcga_rna_seq_v2_mrna	CCT7	CCT7	02p	408	28	0.0686275
bladder	blca_tcga	blca_tcga_rna_seq_v2_mrna	COX16	COX16	14q	408	28	0.0686275
bladder	blca_tcga	blca_tcga_rna_seq_v2_mrna	DTX4	DTX4	11q	408	28	0.0686275
bladder	blca_tcga	blca_tcga_rna_seq_v2_mrna	HSP90AA1	HSP90AA1	14q	408	28	0.0686275
bladder	blca_tcga	blca_tcga_rna_seq_v2_mrna	HSPA6	HSPA6	01q	408	28	0.0686275
bladder	blca_tcga	blca_tcga_rna_seq_v2_mrna	LZIC	LZIC	01p	408	28	0.0686275
bladder	blca_tcga	blca_tcga_rna_seq_v2_mrna	NMNAT1	NMNAT1	01p	408	28	0.0686275
bladder	blca_tcga	blca_tcga_rna_seq_v2_mrna	PCGF2	PCGF2	17q	408	28	0.0686275
bladder	blca_tcga	blca_tcga_rna_seq_v2_mrna	SPR	SPR	02p	408	28	0.0686275
bladder	blca_tcga	blca_tcga_rna_seq_v2_mrna	DTX2	DTX2	07q	408	27	0.0661765
bladder	blca_tcga	blca_tcga_rna_seq_v2_mrna	IFT122	IFT122	03q	408	27	0.0661765
bladder	blca_tcga	blca_tcga_rna_seq_v2_mrna	ITGB3BP	ITGB3BP	01p	408	27	0.0661765
bladder	blca_tcga	blca_tcga_rna_seq_v2_mrna	JOSD1	JOSD1	22q	408	27	0.0661765
bladder	blca_tcga	blca_tcga_rna_seq_v2_mrna	KHK	KHK	02p	408	27	0.0661765
bladder	blca_tcga	blca_tcga_rna_seq_v2_mrna	PRADC1	PRADC1	02p	408	27	0.0661765
bladder	blca_tcga	blca_tcga_rna_seq_v2_mrna	PTGES3	PTGES3	12q	408	27	0.0661765
bladder	blca_tcga	blca_tcga_rna_seq_v2_mrna	RHBDD3	RHBDD3	22q	408	27	0.0661765
bladder	blca_tcga	blca_tcga_rna_seq_v2_mrna	SRRD	SRRD	22q	408	27	0.0661765
bladder	blca_tcga	blca_tcga_rna_seq_v2_mrna	STX16	STX16	20q	408	27	0.0661765
bladder	blca_tcga	blca_tcga_rna_seq_v2_mrna	ABHD3	ABHD3	18q	408	26	0.0637255
bladder	blca_tcga	blca_tcga_rna_seq_v2_mrna	ATL3	ATL3	11q	408	26	0.0637255
bladder	blca_tcga	blca_tcga_rna_seq_v2_mrna	C19ORF33	C19ORF33	19q	408	26	0.0637255
bladder	blca_tcga	blca_tcga_rna_seq_v2_mrna	CAV2	CAV2	07q	408	26	0.0637255
bladder	blca_tcga	blca_tcga_rna_seq_v2_mrna	DNAJA1	DNAJA1	09p	408	26	0.0637255
bladder	blca_tcga	blca_tcga_rna_seq_v2_mrna	DRAP1	DRAP1	11q	408	26	0.0637255
bladder	blca_tcga	blca_tcga_rna_seq_v2_mrna	HNRNPA2B1	HNRNPA2B1	07p	408	26	0.0637255
bladder	blca_tcga	blca_tcga_rna_seq_v2_mrna	RABGAP1L	RABGAP1L	01q	408	26	0.0637255
bladder	blca_tcga	blca_tcga_rna_seq_v2_mrna	REXO4	REXO4	09q	408	26	0.0637255
bladder	blca_tcga	blca_tcga_rna_seq_v2_mrna	UNC13D	UNC13D	17q	408	26	0.0637255
bladder	blca_tcga	blca_tcga_rna_seq_v2_mrna	AANAT	AANAT	17q	408	25	0.0612745
bladder	blca_tcga	blca_tcga_rna_seq_v2_mrna	ANGEL1	ANGEL1	14q	408	25	0.0612745
bladder	blca_tcga	blca_tcga_rna_seq_v2_mrna	ANKRD13D	ANKRD13D	11q	408	25	0.0612745
bladder	blca_tcga	blca_tcga_rna_seq_v2_mrna	BRMS1	BRMS1	11q	408	25	0.0612745
bladder	blca_tcga	blca_tcga_rna_seq_v2_mrna	CYP24A1	CYP24A1	20q	408	25	0.0612745
bladder	blca_tcga	blca_tcga_rna_seq_v2_mrna	GPT	GPT	08q	408	25	0.0612745
bladder	blca_tcga	blca_tcga_rna_seq_v2_mrna	KLC1	KLC1	14q	408	25	0.0612745
bladder	blca_tcga	blca_tcga_rna_seq_v2_mrna	LSM4	LSM4	19p	408	25	0.0612745
bladder	blca_tcga	blca_tcga_rna_seq_v2_mrna	MRPL16	MRPL16	11q	408	25	0.0612745
bladder	blca_tcga	blca_tcga_rna_seq_v2_mrna	N4BP2L2	N4BP2L2	13q	408	25	0.0612745
bladder	blca_tcga	blca_tcga_rna_seq_v2_mrna	PRKCSH	PRKCSH	19p	408	25	0.0612745
bladder	blca_tcga	blca_tcga_rna_seq_v2_mrna	S100A16	S100A16	01q	408	25	0.0612745
bladder	blca_tcga	blca_tcga_rna_seq_v2_mrna	TCTN1	TCTN1	12q	408	25	0.0612745
bladder	blca_tcga	blca_tcga_rna_seq_v2_mrna	CENPT	CENPT	16q	408	24	0.0588235
bladder	blca_tcga	blca_tcga_rna_seq_v2_mrna	CIAPIN1	CIAPIN1	16q	408	24	0.0588235
bladder	blca_tcga	blca_tcga_rna_seq_v2_mrna	DPAGT1	DPAGT1	11q	408	24	0.0588235
bladder	blca_tcga	blca_tcga_rna_seq_v2_mrna	KIFC2	KIFC2	08q	408	24	0.0588235
bladder	blca_tcga	blca_tcga_rna_seq_v2_mrna	MMP11	MMP11	22q	408	24	0.0588235
bladder	blca_tcga	blca_tcga_rna_seq_v2_mrna	PNRC2	PNRC2	01p	408	24	0.0588235
bladder	blca_tcga	blca_tcga_rna_seq_v2_mrna	PRRG2	PRRG2	19q	408	24	0.0588235
bladder	blca_tcga	blca_tcga_rna_seq_v2_mrna	RPS7	RPS7	02p	408	24	0.0588235
bladder	blca_tcga	blca_tcga_rna_seq_v2_mrna	RSRC2	RSRC2	12q	408	24	0.0588235
bladder	blca_tcga	blca_tcga_rna_seq_v2_mrna	SPPL2B	SPPL2B	19p	408	24	0.0588235
bladder	blca_tcga	blca_tcga_rna_seq_v2_mrna	STAT6	STAT6	12q	408	24	0.0588235
bladder	blca_tcga	blca_tcga_rna_seq_v2_mrna	TM2D3	TM2D3	15q	408	24	0.0588235
bladder	blca_tcga	blca_tcga_rna_seq_v2_mrna	TRMT112	TRMT112	11q	408	24	0.0588235
bladder	blca_tcga	blca_tcga_rna_seq_v2_mrna	VEZT	VEZT	12q	408	24	0.0588235
bladder	blca_tcga	blca_tcga_rna_seq_v2_mrna	ACER2	ACER2	09p	408	23	0.0563725
bladder	blca_tcga	blca_tcga_rna_seq_v2_mrna	C11ORF68	C11ORF68	11q	408	23	0.0563725
bladder	blca_tcga	blca_tcga_rna_seq_v2_mrna	C16ORF92	C16ORF92	16p	408	23	0.0563725
bladder	blca_tcga	blca_tcga_rna_seq_v2_mrna	CAP2	CAP2	06p	408	23	0.0563725
bladder	blca_tcga	blca_tcga_rna_seq_v2_mrna	CDK3	CDK3	17q	408	23	0.0563725
bladder	blca_tcga	blca_tcga_rna_seq_v2_mrna	ENGASE	ENGASE	17q	408	23	0.0563725
bladder	blca_tcga	blca_tcga_rna_seq_v2_mrna	FUT10	FUT10	08p	408	23	0.0563725
bladder	blca_tcga	blca_tcga_rna_seq_v2_mrna	GUSB	GUSB	07q	408	23	0.0563725
bladder	blca_tcga	blca_tcga_rna_seq_v2_mrna	KAT2A	KAT2A	17q	408	23	0.0563725
bladder	blca_tcga	blca_tcga_rna_seq_v2_mrna	KIZ	KIZ	20p	408	23	0.0563725
bladder	blca_tcga	blca_tcga_rna_seq_v2_mrna	MCU	MCU	10q	408	23	0.0563725
bladder	blca_tcga	blca_tcga_rna_seq_v2_mrna	MORC4	MORC4	Xq	408	23	0.0563725
bladder	blca_tcga	blca_tcga_rna_seq_v2_mrna	PRKD2	PRKD2	19q	408	23	0.0563725
bladder	blca_tcga	blca_tcga_rna_seq_v2_mrna	PTOV1	PTOV1	19q	408	23	0.0563725
bladder	blca_tcga	blca_tcga_rna_seq_v2_mrna	S100A14	S100A14	01q	408	23	0.0563725
bladder	blca_tcga	blca_tcga_rna_seq_v2_mrna	SRSF7	SRSF7	02p	408	23	0.0563725
bladder	blca_tcga	blca_tcga_rna_seq_v2_mrna	TECR	TECR	19p	408	23	0.0563725
bladder	blca_tcga	blca_tcga_rna_seq_v2_mrna	ZNF467	ZNF467	07q	408	23	0.0563725
bladder	blca_tcga	blca_tcga_rna_seq_v2_mrna	CALM1	CALM1	14q	408	22	0.0539216
bladder	blca_tcga	blca_tcga_rna_seq_v2_mrna	CCDC57	CCDC57	17q	408	22	0.0539216
bladder	blca_tcga	blca_tcga_rna_seq_v2_mrna	KREMEN2	KREMEN2	16p	408	22	0.0539216
bladder	blca_tcga	blca_tcga_rna_seq_v2_mrna	MBOAT7	MBOAT7	19q	408	22	0.0539216
bladder	blca_tcga	blca_tcga_rna_seq_v2_mrna	NOSIP	NOSIP	19q	408	22	0.0539216
bladder	blca_tcga	blca_tcga_rna_seq_v2_mrna	PAPOLA	PAPOLA	14q	408	22	0.0539216
bladder	blca_tcga	blca_tcga_rna_seq_v2_mrna	PSMB3	PSMB3	17q	408	22	0.0539216
bladder	blca_tcga	blca_tcga_rna_seq_v2_mrna	SECISBP2	SECISBP2	09q	408	22	0.0539216
bladder	blca_tcga	blca_tcga_rna_seq_v2_mrna	SLC9A1	SLC9A1	01p	408	22	0.0539216
bladder	blca_tcga	blca_tcga_rna_seq_v2_mrna	STX18	STX18	04p	408	22	0.0539216
bladder	blca_tcga	blca_tcga_rna_seq_v2_mrna	TCP1	TCP1	06q	408	22	0.0539216
bladder	blca_tcga	blca_tcga_rna_seq_v2_mrna	USPL1	USPL1	13q	408	22	0.0539216
bladder	blca_tcga	blca_tcga_rna_seq_v2_mrna	ADAMTS13	ADAMTS13	09q	408	21	0.0514706
bladder	blca_tcga	blca_tcga_rna_seq_v2_mrna	B4GAT1	B4GAT1	11q	408	21	0.0514706
bladder	blca_tcga	blca_tcga_rna_seq_v2_mrna	BAHD1	BAHD1	15q	408	21	0.0514706
bladder	blca_tcga	blca_tcga_rna_seq_v2_mrna	CCNL1	CCNL1	03q	408	21	0.0514706
bladder	blca_tcga	blca_tcga_rna_seq_v2_mrna	CLIP4	CLIP4	02p	408	21	0.0514706
bladder	blca_tcga	blca_tcga_rna_seq_v2_mrna	EIF4A2	EIF4A2	03q	408	21	0.0514706
bladder	blca_tcga	blca_tcga_rna_seq_v2_mrna	FGD6	FGD6	12q	408	21	0.0514706
bladder	blca_tcga	blca_tcga_rna_seq_v2_mrna	HSPB1	HSPB1	07q	408	21	0.0514706
bladder	blca_tcga	blca_tcga_rna_seq_v2_mrna	KIF21A	KIF21A	12q	408	21	0.0514706
bladder	blca_tcga	blca_tcga_rna_seq_v2_mrna	KMT2D	KMT2D	12q	408	21	0.0514706
bladder	blca_tcga	blca_tcga_rna_seq_v2_mrna	KNTC1	KNTC1	12q	408	21	0.0514706
bladder	blca_tcga	blca_tcga_rna_seq_v2_mrna	PFAS	PFAS	17p	408	21	0.0514706
bladder	blca_tcga	blca_tcga_rna_seq_v2_mrna	PMPCA	PMPCA	09q	408	21	0.0514706
bladder	blca_tcga	blca_tcga_rna_seq_v2_mrna	RHBDD2	RHBDD2	07q	408	21	0.0514706
bladder	blca_tcga	blca_tcga_rna_seq_v2_mrna	SCFD1	SCFD1	14q	408	21	0.0514706
bladder	blca_tcga	blca_tcga_rna_seq_v2_mrna	ST13	ST13	22q	408	21	0.0514706
bladder	blca_tcga	blca_tcga_rna_seq_v2_mrna	TIAL1	TIAL1	10q	408	21	0.0514706
bladder	blca_tcga	blca_tcga_rna_seq_v2_mrna	TMEM203	TMEM203	09q	408	21	0.0514706
bladder	blca_tcga	blca_tcga_rna_seq_v2_mrna	UBE2D3	UBE2D3	04q	408	21	0.0514706
bladder	blca_tcga	blca_tcga_rna_seq_v2_mrna	UBQLN1	UBQLN1	09q	408	21	0.0514706
bladder	blca_tcga	blca_tcga_rna_seq_v2_mrna	VPS51	VPS51	11q	408	21	0.0514706
bladder	blca_tcga	blca_tcga_rna_seq_v2_mrna	ANG	ANG	14q	408	20	0.0490196
bladder	blca_tcga	blca_tcga_rna_seq_v2_mrna	APP	APP	21q	408	20	0.0490196
bladder	blca_tcga	blca_tcga_rna_seq_v2_mrna	BMF	BMF	15q	408	20	0.0490196
bladder	blca_tcga	blca_tcga_rna_seq_v2_mrna	CHORDC1	CHORDC1	11q	408	20	0.0490196
bladder	blca_tcga	blca_tcga_rna_seq_v2_mrna	CKS2	CKS2	09q	408	20	0.0490196
bladder	blca_tcga	blca_tcga_rna_seq_v2_mrna	COQ9	COQ9	16q	408	20	0.0490196
bladder	blca_tcga	blca_tcga_rna_seq_v2_mrna	CPAMD8	CPAMD8	19p	408	20	0.0490196
bladder	blca_tcga	blca_tcga_rna_seq_v2_mrna	CRY1	CRY1	12q	408	20	0.0490196
bladder	blca_tcga	blca_tcga_rna_seq_v2_mrna	EEF1G	EEF1G	11q	408	20	0.0490196
bladder	blca_tcga	blca_tcga_rna_seq_v2_mrna	EFCAB7	EFCAB7	01p	408	20	0.0490196
bladder	blca_tcga	blca_tcga_rna_seq_v2_mrna	ELMSAN1	ELMSAN1	14q	408	20	0.0490196
bladder	blca_tcga	blca_tcga_rna_seq_v2_mrna	EMC1	EMC1	01p	408	20	0.0490196
bladder	blca_tcga	blca_tcga_rna_seq_v2_mrna	FRMD8	FRMD8	11q	408	20	0.0490196
bladder	blca_tcga	blca_tcga_rna_seq_v2_mrna	GALT	GALT	09p	408	20	0.0490196
bladder	blca_tcga	blca_tcga_rna_seq_v2_mrna	NGRN	NGRN	15q	408	20	0.0490196
bladder	blca_tcga	blca_tcga_rna_seq_v2_mrna	PBLD	PBLD	10q	408	20	0.0490196
bladder	blca_tcga	blca_tcga_rna_seq_v2_mrna	PGK1	PGK1	Xq	408	20	0.0490196
bladder	blca_tcga	blca_tcga_rna_seq_v2_mrna	RAB34	RAB34	17q	408	20	0.0490196
bladder	blca_tcga	blca_tcga_rna_seq_v2_mrna	SDCCAG3	SDCCAG3	09q	408	20	0.0490196
bladder	blca_tcga	blca_tcga_rna_seq_v2_mrna	SPECC1	SPECC1	17p	408	20	0.0490196
bladder	blca_tcga	blca_tcga_rna_seq_v2_mrna	TMEM259	TMEM259	19p	408	20	0.0490196
bladder	blca_tcga	blca_tcga_rna_seq_v2_mrna	TTC26	TTC26	07q	408	20	0.0490196
bladder	blca_tcga	blca_tcga_rna_seq_v2_mrna	ZBTB25	ZBTB25	14q	408	20	0.0490196
bladder	blca_tcga	blca_tcga_rna_seq_v2_mrna	ZFP36L2	ZFP36L2	02p	408	20	0.0490196
bladder	blca_tcga	blca_tcga_rna_seq_v2_mrna	FAM83E	FAM83E	19q	408	19	0.0465686
bladder	blca_tcga	blca_tcga_rna_seq_v2_mrna	FBXO31	FBXO31	16q	408	19	0.0465686
bladder	blca_tcga	blca_tcga_rna_seq_v2_mrna	FEM1B	FEM1B	15q	408	19	0.0465686
bladder	blca_tcga	blca_tcga_rna_seq_v2_mrna	GNA15	GNA15	19p	408	19	0.0465686
bladder	blca_tcga	blca_tcga_rna_seq_v2_mrna	JMJD6	JMJD6	17q	408	19	0.0465686
bladder	blca_tcga	blca_tcga_rna_seq_v2_mrna	MORF4L2	MORF4L2	Xq	408	19	0.0465686
bladder	blca_tcga	blca_tcga_rna_seq_v2_mrna	MRPS18C	MRPS18C	04q	408	19	0.0465686
bladder	blca_tcga	blca_tcga_rna_seq_v2_mrna	PCBD1	PCBD1	10q	408	19	0.0465686
bladder	blca_tcga	blca_tcga_rna_seq_v2_mrna	PIGL	PIGL	17p	408	19	0.0465686
bladder	blca_tcga	blca_tcga_rna_seq_v2_mrna	RPS5	RPS5	19q	408	19	0.0465686
bladder	blca_tcga	blca_tcga_rna_seq_v2_mrna	STK40	STK40	01p	408	19	0.0465686
bladder	blca_tcga	blca_tcga_rna_seq_v2_mrna	STYXL1	STYXL1	07q	408	19	0.0465686
bladder	blca_tcga	blca_tcga_rna_seq_v2_mrna	TMED3	TMED3	15q	408	19	0.0465686
bladder	blca_tcga	blca_tcga_rna_seq_v2_mrna	WDR45	WDR45	Xp	408	19	0.0465686
bladder	blca_tcga	blca_tcga_rna_seq_v2_mrna	XPNPEP3	XPNPEP3	22q	408	19	0.0465686
bladder	blca_tcga	blca_tcga_rna_seq_v2_mrna	ABCC5	ABCC5	03q	408	18	0.0441176
bladder	blca_tcga	blca_tcga_rna_seq_v2_mrna	CIPC	CIPC	14q	408	18	0.0441176
bladder	blca_tcga	blca_tcga_rna_seq_v2_mrna	DNAJB1	DNAJB1	19p	408	18	0.0441176
bladder	blca_tcga	blca_tcga_rna_seq_v2_mrna	GTF2F1	GTF2F1	19p	408	18	0.0441176
bladder	blca_tcga	blca_tcga_rna_seq_v2_mrna	HSPE1	HSPE1	02q	408	18	0.0441176
bladder	blca_tcga	blca_tcga_rna_seq_v2_mrna	KBTBD7	KBTBD7	13q	408	18	0.0441176
bladder	blca_tcga	blca_tcga_rna_seq_v2_mrna	KCNIP3	KCNIP3	02q	408	18	0.0441176
bladder	blca_tcga	blca_tcga_rna_seq_v2_mrna	LMNB2	LMNB2	19p	408	18	0.0441176
bladder	blca_tcga	blca_tcga_rna_seq_v2_mrna	MAP7D1	MAP7D1	01p	408	18	0.0441176
bladder	blca_tcga	blca_tcga_rna_seq_v2_mrna	MED23	MED23	06q	408	18	0.0441176
bladder	blca_tcga	blca_tcga_rna_seq_v2_mrna	MOB4	MOB4	02q	408	18	0.0441176
bladder	blca_tcga	blca_tcga_rna_seq_v2_mrna	MUL1	MUL1	01p	408	18	0.0441176
bladder	blca_tcga	blca_tcga_rna_seq_v2_mrna	PAQR4	PAQR4	16p	408	18	0.0441176
bladder	blca_tcga	blca_tcga_rna_seq_v2_mrna	POLG	POLG	15q	408	18	0.0441176
bladder	blca_tcga	blca_tcga_rna_seq_v2_mrna	RANBP2	RANBP2	02q	408	18	0.0441176
bladder	blca_tcga	blca_tcga_rna_seq_v2_mrna	SHF	SHF	15q	408	18	0.0441176
bladder	blca_tcga	blca_tcga_rna_seq_v2_mrna	SUGT1	SUGT1	13q	408	18	0.0441176
bladder	blca_tcga	blca_tcga_rna_seq_v2_mrna	TSNAXIP1	TSNAXIP1	16q	408	18	0.0441176
bladder	blca_tcga	blca_tcga_rna_seq_v2_mrna	TYW3	TYW3	01p	408	18	0.0441176
bladder	blca_tcga	blca_tcga_rna_seq_v2_mrna	UBL7	UBL7	15q	408	18	0.0441176
bladder	blca_tcga	blca_tcga_rna_seq_v2_mrna	ACOT7	ACOT7	01p	408	17	0.0416667
bladder	blca_tcga	blca_tcga_rna_seq_v2_mrna	AHSA1	AHSA1	14q	408	17	0.0416667
bladder	blca_tcga	blca_tcga_rna_seq_v2_mrna	ATXN1	ATXN1	06p	408	17	0.0416667
bladder	blca_tcga	blca_tcga_rna_seq_v2_mrna	C18ORF25	C18ORF25	18q	408	17	0.0416667
bladder	blca_tcga	blca_tcga_rna_seq_v2_mrna	CELSR1	CELSR1	22q	408	17	0.0416667
bladder	blca_tcga	blca_tcga_rna_seq_v2_mrna	DARS	DARS	02q	408	17	0.0416667
bladder	blca_tcga	blca_tcga_rna_seq_v2_mrna	DCAF17	DCAF17	02q	408	17	0.0416667
bladder	blca_tcga	blca_tcga_rna_seq_v2_mrna	DNAJA4	DNAJA4	15q	408	17	0.0416667
bladder	blca_tcga	blca_tcga_rna_seq_v2_mrna	EWSR1	EWSR1	22q	408	17	0.0416667
bladder	blca_tcga	blca_tcga_rna_seq_v2_mrna	HIST1H4H	HIST1H4H	06p	408	17	0.0416667
bladder	blca_tcga	blca_tcga_rna_seq_v2_mrna	HSPD1	HSPD1	02q	408	17	0.0416667
bladder	blca_tcga	blca_tcga_rna_seq_v2_mrna	KLLN	KLLN	10q	408	17	0.0416667
bladder	blca_tcga	blca_tcga_rna_seq_v2_mrna	METTL8	METTL8	02q	408	17	0.0416667
bladder	blca_tcga	blca_tcga_rna_seq_v2_mrna	MRTO4	MRTO4	01p	408	17	0.0416667
bladder	blca_tcga	blca_tcga_rna_seq_v2_mrna	MYL6	MYL6	12q	408	17	0.0416667
bladder	blca_tcga	blca_tcga_rna_seq_v2_mrna	NBL1	NBL1	01p	408	17	0.0416667
bladder	blca_tcga	blca_tcga_rna_seq_v2_mrna	PPM1A	PPM1A	14q	408	17	0.0416667
bladder	blca_tcga	blca_tcga_rna_seq_v2_mrna	PRSS45	PRSS45	03p	408	17	0.0416667
bladder	blca_tcga	blca_tcga_rna_seq_v2_mrna	RMND1	RMND1	06q	408	17	0.0416667
bladder	blca_tcga	blca_tcga_rna_seq_v2_mrna	RNASE4	RNASE4	14q	408	17	0.0416667
bladder	blca_tcga	blca_tcga_rna_seq_v2_mrna	SERPINH1	SERPINH1	11q	408	17	0.0416667
bladder	blca_tcga	blca_tcga_rna_seq_v2_mrna	TBC1D13	TBC1D13	09q	408	17	0.0416667
bladder	blca_tcga	blca_tcga_rna_seq_v2_mrna	TMEM222	TMEM222	01p	408	17	0.0416667
bladder	blca_tcga	blca_tcga_rna_seq_v2_mrna	ARTN	ARTN	01p	408	16	0.0392157
bladder	blca_tcga	blca_tcga_rna_seq_v2_mrna	CCDC151	CCDC151	19p	408	16	0.0392157
bladder	blca_tcga	blca_tcga_rna_seq_v2_mrna	D2HGDH	D2HGDH	02q	408	16	0.0392157
bladder	blca_tcga	blca_tcga_rna_seq_v2_mrna	DNAJB4	DNAJB4	01p	408	16	0.0392157
bladder	blca_tcga	blca_tcga_rna_seq_v2_mrna	FRA10AC1	FRA10AC1	10q	408	16	0.0392157
bladder	blca_tcga	blca_tcga_rna_seq_v2_mrna	GFM2	GFM2	05q	408	16	0.0392157
bladder	blca_tcga	blca_tcga_rna_seq_v2_mrna	KDF1	KDF1	01p	408	16	0.0392157
bladder	blca_tcga	blca_tcga_rna_seq_v2_mrna	KLHL26	KLHL26	19p	408	16	0.0392157
bladder	blca_tcga	blca_tcga_rna_seq_v2_mrna	MB21D1	MB21D1	06q	408	16	0.0392157
bladder	blca_tcga	blca_tcga_rna_seq_v2_mrna	METTL9	METTL9	16p	408	16	0.0392157
bladder	blca_tcga	blca_tcga_rna_seq_v2_mrna	NECAP2	NECAP2	01p	408	16	0.0392157
bladder	blca_tcga	blca_tcga_rna_seq_v2_mrna	PEX3	PEX3	06q	408	16	0.0392157
bladder	blca_tcga	blca_tcga_rna_seq_v2_mrna	PRDX5	PRDX5	11q	408	16	0.0392157
bladder	blca_tcga	blca_tcga_rna_seq_v2_mrna	SLC27A4	SLC27A4	09q	408	16	0.0392157
bladder	blca_tcga	blca_tcga_rna_seq_v2_mrna	SNX3	SNX3	06q	408	16	0.0392157
bladder	blca_tcga	blca_tcga_rna_seq_v2_mrna	UBASH3A	UBASH3A	21q	408	16	0.0392157
bladder	blca_tcga	blca_tcga_rna_seq_v2_mrna	VIPAS39	VIPAS39	14q	408	16	0.0392157
bladder	blca_tcga	blca_tcga_rna_seq_v2_mrna	ADAT2	ADAT2	06q	408	15	0.0367647
bladder	blca_tcga	blca_tcga_rna_seq_v2_mrna	BCL10	BCL10	01p	408	15	0.0367647
bladder	blca_tcga	blca_tcga_rna_seq_v2_mrna	GPBP1	GPBP1	05q	408	15	0.0367647
bladder	blca_tcga	blca_tcga_rna_seq_v2_mrna	HNRNPH3	HNRNPH3	10q	408	15	0.0367647
bladder	blca_tcga	blca_tcga_rna_seq_v2_mrna	HSPB9	HSPB9	17q	408	15	0.0367647
bladder	blca_tcga	blca_tcga_rna_seq_v2_mrna	HYPK	HYPK	15q	408	15	0.0367647
bladder	blca_tcga	blca_tcga_rna_seq_v2_mrna	LRRC27	LRRC27	10q	408	15	0.0367647
bladder	blca_tcga	blca_tcga_rna_seq_v2_mrna	MBOAT2	MBOAT2	02p	408	15	0.0367647
bladder	blca_tcga	blca_tcga_rna_seq_v2_mrna	MRPL18	MRPL18	06q	408	15	0.0367647
bladder	blca_tcga	blca_tcga_rna_seq_v2_mrna	OSGIN1	OSGIN1	16q	408	15	0.0367647
bladder	blca_tcga	blca_tcga_rna_seq_v2_mrna	PRAF2	PRAF2	Xp	408	15	0.0367647
bladder	blca_tcga	blca_tcga_rna_seq_v2_mrna	RBM25	RBM25	14q	408	15	0.0367647
bladder	blca_tcga	blca_tcga_rna_seq_v2_mrna	RPL18	RPL18	19q	408	15	0.0367647
bladder	blca_tcga	blca_tcga_rna_seq_v2_mrna	SERPINB8	SERPINB8	18q	408	15	0.0367647
bladder	blca_tcga	blca_tcga_rna_seq_v2_mrna	SH2D3A	SH2D3A	19p	408	15	0.0367647
bladder	blca_tcga	blca_tcga_rna_seq_v2_mrna	SLC25A45	SLC25A45	11q	408	15	0.0367647
bladder	blca_tcga	blca_tcga_rna_seq_v2_mrna	TBL3	TBL3	16p	408	15	0.0367647
bladder	blca_tcga	blca_tcga_rna_seq_v2_mrna	TPT1	TPT1	13q	408	15	0.0367647
bladder	blca_tcga	blca_tcga_rna_seq_v2_mrna	TRIM7	TRIM7	05q	408	15	0.0367647
bladder	blca_tcga	blca_tcga_rna_seq_v2_mrna	UBE2I	UBE2I	16p	408	15	0.0367647
bladder	blca_tcga	blca_tcga_rna_seq_v2_mrna	ADGRG1	ADGRG1	16q	408	14	0.0343137
bladder	blca_tcga	blca_tcga_rna_seq_v2_mrna	ANAPC2	ANAPC2	09q	408	14	0.0343137
bladder	blca_tcga	blca_tcga_rna_seq_v2_mrna	ATF3	ATF3	01q	408	14	0.0343137
bladder	blca_tcga	blca_tcga_rna_seq_v2_mrna	CES1	CES1	16q	408	14	0.0343137
bladder	blca_tcga	blca_tcga_rna_seq_v2_mrna	CSF3	CSF3	17q	408	14	0.0343137
bladder	blca_tcga	blca_tcga_rna_seq_v2_mrna	CWC27	CWC27	05q	408	14	0.0343137
bladder	blca_tcga	blca_tcga_rna_seq_v2_mrna	GPR4	GPR4	19q	408	14	0.0343137
bladder	blca_tcga	blca_tcga_rna_seq_v2_mrna	GTF3C3	GTF3C3	02q	408	14	0.0343137
bladder	blca_tcga	blca_tcga_rna_seq_v2_mrna	HELQ	HELQ	04q	408	14	0.0343137
bladder	blca_tcga	blca_tcga_rna_seq_v2_mrna	HSPA4	HSPA4	05q	408	14	0.0343137
bladder	blca_tcga	blca_tcga_rna_seq_v2_mrna	IFT46	IFT46	11q	408	14	0.0343137
bladder	blca_tcga	blca_tcga_rna_seq_v2_mrna	KLHL25	KLHL25	15q	408	14	0.0343137
bladder	blca_tcga	blca_tcga_rna_seq_v2_mrna	MUM1	MUM1	19p	408	14	0.0343137
bladder	blca_tcga	blca_tcga_rna_seq_v2_mrna	NUDC	NUDC	01p	408	14	0.0343137
bladder	blca_tcga	blca_tcga_rna_seq_v2_mrna	P4HA2	P4HA2	05q	408	14	0.0343137
bladder	blca_tcga	blca_tcga_rna_seq_v2_mrna	PTEN	PTEN	10q	408	14	0.0343137
bladder	blca_tcga	blca_tcga_rna_seq_v2_mrna	PTP4A2	PTP4A2	01p	408	14	0.0343137
bladder	blca_tcga	blca_tcga_rna_seq_v2_mrna	RPL29	RPL29	03p	408	14	0.0343137
bladder	blca_tcga	blca_tcga_rna_seq_v2_mrna	SERINC4	SERINC4	15q	408	14	0.0343137
bladder	blca_tcga	blca_tcga_rna_seq_v2_mrna	TACR1	TACR1	02p	408	14	0.0343137
bladder	blca_tcga	blca_tcga_rna_seq_v2_mrna	TRAF3	TRAF3	14q	408	14	0.0343137
bladder	blca_tcga	blca_tcga_rna_seq_v2_mrna	TRAPPC3	TRAPPC3	01p	408	14	0.0343137
bladder	blca_tcga	blca_tcga_rna_seq_v2_mrna	TRMO	TRMO	09q	408	14	0.0343137
bladder	blca_tcga	blca_tcga_rna_seq_v2_mrna	UBC	UBC	12q	408	14	0.0343137
bladder	blca_tcga	blca_tcga_rna_seq_v2_mrna	UBE2B	UBE2B	05q	408	14	0.0343137
bladder	blca_tcga	blca_tcga_rna_seq_v2_mrna	ZNF337	ZNF337	20p	408	14	0.0343137
bladder	blca_tcga	blca_tcga_rna_seq_v2_mrna	BAG3	BAG3	10q	408	13	0.0318627
bladder	blca_tcga	blca_tcga_rna_seq_v2_mrna	BCO2	BCO2	11q	408	13	0.0318627
bladder	blca_tcga	blca_tcga_rna_seq_v2_mrna	CRYZ	CRYZ	01p	408	13	0.0318627
bladder	blca_tcga	blca_tcga_rna_seq_v2_mrna	FAM207A	FAM207A	21q	408	13	0.0318627
bladder	blca_tcga	blca_tcga_rna_seq_v2_mrna	MAP2K2	MAP2K2	19p	408	13	0.0318627
bladder	blca_tcga	blca_tcga_rna_seq_v2_mrna	MAT2A	MAT2A	02p	408	13	0.0318627
bladder	blca_tcga	blca_tcga_rna_seq_v2_mrna	MYL6B	MYL6B	12q	408	13	0.0318627
bladder	blca_tcga	blca_tcga_rna_seq_v2_mrna	NSA2	NSA2	05q	408	13	0.0318627
bladder	blca_tcga	blca_tcga_rna_seq_v2_mrna	POLD4	POLD4	11q	408	13	0.0318627
bladder	blca_tcga	blca_tcga_rna_seq_v2_mrna	POLR2L	POLR2L	11p	408	13	0.0318627
bladder	blca_tcga	blca_tcga_rna_seq_v2_mrna	RANGAP1	RANGAP1	22q	408	13	0.0318627
bladder	blca_tcga	blca_tcga_rna_seq_v2_mrna	SARAF	SARAF	08p	408	13	0.0318627
bladder	blca_tcga	blca_tcga_rna_seq_v2_mrna	TMEM95	TMEM95	17p	408	13	0.0318627
bladder	blca_tcga	blca_tcga_rna_seq_v2_mrna	TSPAN4	TSPAN4	11p	408	13	0.0318627
bladder	blca_tcga	blca_tcga_rna_seq_v2_mrna	CHD3	CHD3	17p	408	12	0.0294118
bladder	blca_tcga	blca_tcga_rna_seq_v2_mrna	CNN2	CNN2	19p	408	12	0.0294118
bladder	blca_tcga	blca_tcga_rna_seq_v2_mrna	DNAJB5	DNAJB5	09p	408	12	0.0294118
bladder	blca_tcga	blca_tcga_rna_seq_v2_mrna	GLA	GLA	Xq	408	12	0.0294118
bladder	blca_tcga	blca_tcga_rna_seq_v2_mrna	LTBP4	LTBP4	19q	408	12	0.0294118
bladder	blca_tcga	blca_tcga_rna_seq_v2_mrna	NCOR1	NCOR1	17p	408	12	0.0294118
bladder	blca_tcga	blca_tcga_rna_seq_v2_mrna	POLL	POLL	10q	408	12	0.0294118
bladder	blca_tcga	blca_tcga_rna_seq_v2_mrna	RPL13	RPL13	16q	408	12	0.0294118
bladder	blca_tcga	blca_tcga_rna_seq_v2_mrna	RPL26L1	RPL26L1	05q	408	12	0.0294118
bladder	blca_tcga	blca_tcga_rna_seq_v2_mrna	RPS2	RPS2	16p	408	12	0.0294118
bladder	blca_tcga	blca_tcga_rna_seq_v2_mrna	TIGD6	TIGD6	05q	408	12	0.0294118
bladder	blca_tcga	blca_tcga_rna_seq_v2_mrna	TRIM41	TRIM41	05q	408	12	0.0294118
bladder	blca_tcga	blca_tcga_rna_seq_v2_mrna	VAV1	VAV1	19p	408	12	0.0294118
bladder	blca_tcga	blca_tcga_rna_seq_v2_mrna	CALHM2	CALHM2	10q	408	11	0.0269608
bladder	blca_tcga	blca_tcga_rna_seq_v2_mrna	CDKL3	CDKL3	05q	408	11	0.0269608
bladder	blca_tcga	blca_tcga_rna_seq_v2_mrna	CES2	CES2	16q	408	11	0.0269608
bladder	blca_tcga	blca_tcga_rna_seq_v2_mrna	GABRE	GABRE	Xq	408	11	0.0269608
bladder	blca_tcga	blca_tcga_rna_seq_v2_mrna	HSPA8	HSPA8	11q	408	11	0.0269608
bladder	blca_tcga	blca_tcga_rna_seq_v2_mrna	IL11RA	IL11RA	09p	408	11	0.0269608
bladder	blca_tcga	blca_tcga_rna_seq_v2_mrna	NAT8	NAT8	02p	408	11	0.0269608
bladder	blca_tcga	blca_tcga_rna_seq_v2_mrna	NDOR1	NDOR1	09q	408	11	0.0269608
bladder	blca_tcga	blca_tcga_rna_seq_v2_mrna	SREK1IP1	SREK1IP1	05q	408	11	0.0269608
bladder	blca_tcga	blca_tcga_rna_seq_v2_mrna	ZCCHC2	ZCCHC2	18q	408	11	0.0269608
bladder	blca_tcga	blca_tcga_rna_seq_v2_mrna	BRMS1L	BRMS1L	14q	408	10	0.0245098
bladder	blca_tcga	blca_tcga_rna_seq_v2_mrna	HRNR	HRNR	01q	408	10	0.0245098
bladder	blca_tcga	blca_tcga_rna_seq_v2_mrna	HSPA4L	HSPA4L	04q	408	10	0.0245098
bladder	blca_tcga	blca_tcga_rna_seq_v2_mrna	KDM3B	KDM3B	05q	408	10	0.0245098
bladder	blca_tcga	blca_tcga_rna_seq_v2_mrna	MAP3K7CL	MAP3K7CL	21q	408	10	0.0245098
bladder	blca_tcga	blca_tcga_rna_seq_v2_mrna	MRPS6	MRPS6	21q	408	10	0.0245098
bladder	blca_tcga	blca_tcga_rna_seq_v2_mrna	RPH3AL	RPH3AL	17p	408	10	0.0245098
bladder	blca_tcga	blca_tcga_rna_seq_v2_mrna	TAF7	TAF7	05q	408	10	0.0245098
bladder	blca_tcga	blca_tcga_rna_seq_v2_mrna	ARMT1	ARMT1	06q	408	9	0.0220588
bladder	blca_tcga	blca_tcga_rna_seq_v2_mrna	DPCD	DPCD	10q	408	9	0.0220588
bladder	blca_tcga	blca_tcga_rna_seq_v2_mrna	FBXO5	FBXO5	06q	408	9	0.0220588
bladder	blca_tcga	blca_tcga_rna_seq_v2_mrna	KMT2A	KMT2A	11q	408	9	0.0220588
bladder	blca_tcga	blca_tcga_rna_seq_v2_mrna	SNAP23	SNAP23	15q	408	9	0.0220588
bladder	blca_tcga	blca_tcga_rna_seq_v2_mrna	SSPO	SSPO	07q	408	9	0.0220588
bladder	blca_tcga	blca_tcga_rna_seq_v2_mrna	TEX19	TEX19	17q	408	9	0.0220588
bladder	blca_tcga	blca_tcga_rna_seq_v2_mrna	TRIM52	TRIM52	05q	408	9	0.0220588
bladder	blca_tcga	blca_tcga_rna_seq_v2_mrna	CHCHD10	CHCHD10	22q	408	8	0.0196078
bladder	blca_tcga	blca_tcga_rna_seq_v2_mrna	LCE1E	LCE1E	01q	408	8	0.0196078
bladder	blca_tcga	blca_tcga_rna_seq_v2_mrna	RRAD	RRAD	16q	408	8	0.0196078
bladder	blca_tcga	blca_tcga_rna_seq_v2_mrna	WDR38	WDR38	09q	408	8	0.0196078
bladder	blca_tcga	blca_tcga_rna_seq_v2_mrna	IMP4	IMP4	02q	408	7	0.0171569
bladder	blca_tcga	blca_tcga_rna_seq_v2_mrna	IRF4	IRF4	06p	408	7	0.0171569
bladder	blca_tcga	blca_tcga_rna_seq_v2_mrna	KANSL1L	KANSL1L	02q	408	7	0.0171569
bladder	blca_tcga	blca_tcga_rna_seq_v2_mrna	UBB	UBB	17p	408	7	0.0171569
bladder	blca_tcga	blca_tcga_rna_seq_v2_mrna	SPATA21	SPATA21	01p	408	6	0.0147059
bladder	blca_tcga	blca_tcga_rna_seq_v2_mrna	NEIL2	NEIL2	08p	408	5	0.0122549
bladder	blca_tcga	blca_tcga_rna_seq_v2_mrna	RAB39A	RAB39A	11q	408	5	0.0122549
bladder	blca_tcga	blca_tcga_rna_seq_v2_mrna	ALOXE3	ALOXE3	17p	408	4	0.00980392
bladder	blca_tcga	blca_tcga_rna_seq_v2_mrna	CLU	CLU	08p	408	4	0.00980392
bladder	blca_tcga	blca_tcga_rna_seq_v2_mrna	NR0B2	NR0B2	01p	408	4	0.00980392
bladder	blca_tcga	blca_tcga_rna_seq_v2_mrna	HAO2	HAO2	01p	408	2	0.00490196
bladder	blca_tcga	blca_tcga_rna_seq_v2_mrna	VIP	VIP	06q	408	1	0.00245098
blood	laml_tcga	laml_tcga_rna_seq_v2_mrna	NEIL2	NEIL2	08p	179	39	0.217877
blood	laml_tcga	laml_tcga_rna_seq_v2_mrna	JRK	JRK	08q	179	32	0.178771
blood	laml_tcga	laml_tcga_rna_seq_v2_mrna	MROH6	MROH6	08q	179	31	0.173184
blood	laml_tcga	laml_tcga_rna_seq_v2_mrna	SH2D3A	SH2D3A	19p	179	30	0.167598
blood	laml_tcga	laml_tcga_rna_seq_v2_mrna	GTPBP1	GTPBP1	22q	179	29	0.162011
blood	laml_tcga	laml_tcga_rna_seq_v2_mrna	AANAT	AANAT	17q	179	28	0.156425
blood	laml_tcga	laml_tcga_rna_seq_v2_mrna	IFNGR2	IFNGR2	21q	179	28	0.156425
blood	laml_tcga	laml_tcga_rna_seq_v2_mrna	TRAPPC9	TRAPPC9	08q	179	28	0.156425
blood	laml_tcga	laml_tcga_rna_seq_v2_mrna	ZNF250	ZNF250	08q	179	28	0.156425
blood	laml_tcga	laml_tcga_rna_seq_v2_mrna	ALOXE3	ALOXE3	17p	179	26	0.145251
blood	laml_tcga	laml_tcga_rna_seq_v2_mrna	AZIN1	AZIN1	08q	179	26	0.145251
blood	laml_tcga	laml_tcga_rna_seq_v2_mrna	TEX19	TEX19	17q	179	26	0.145251
blood	laml_tcga	laml_tcga_rna_seq_v2_mrna	TM9SF4	TM9SF4	20q	179	26	0.145251
blood	laml_tcga	laml_tcga_rna_seq_v2_mrna	UBE2O	UBE2O	17q	179	26	0.145251
blood	laml_tcga	laml_tcga_rna_seq_v2_mrna	XPNPEP3	XPNPEP3	22q	179	26	0.145251
blood	laml_tcga	laml_tcga_rna_seq_v2_mrna	BAG3	BAG3	10q	179	25	0.139665
blood	laml_tcga	laml_tcga_rna_seq_v2_mrna	CCDC57	CCDC57	17q	179	25	0.139665
blood	laml_tcga	laml_tcga_rna_seq_v2_mrna	TECR	TECR	19p	179	25	0.139665
blood	laml_tcga	laml_tcga_rna_seq_v2_mrna	TPD52	TPD52	08q	179	25	0.139665
blood	laml_tcga	laml_tcga_rna_seq_v2_mrna	UBASH3A	UBASH3A	21q	179	25	0.139665
blood	laml_tcga	laml_tcga_rna_seq_v2_mrna	C8ORF37	C8ORF37	08q	179	24	0.134078
blood	laml_tcga	laml_tcga_rna_seq_v2_mrna	JOSD1	JOSD1	22q	179	24	0.134078
blood	laml_tcga	laml_tcga_rna_seq_v2_mrna	PABPC1	PABPC1	08q	179	24	0.134078
blood	laml_tcga	laml_tcga_rna_seq_v2_mrna	SLC25A45	SLC25A45	11q	179	24	0.134078
blood	laml_tcga	laml_tcga_rna_seq_v2_mrna	TRIB3	TRIB3	20p	179	24	0.134078
blood	laml_tcga	laml_tcga_rna_seq_v2_mrna	CELSR1	CELSR1	22q	179	23	0.128492
blood	laml_tcga	laml_tcga_rna_seq_v2_mrna	FAM207A	FAM207A	21q	179	23	0.128492
blood	laml_tcga	laml_tcga_rna_seq_v2_mrna	MDH2	MDH2	07q	179	23	0.128492
blood	laml_tcga	laml_tcga_rna_seq_v2_mrna	METTL9	METTL9	16p	179	23	0.128492
blood	laml_tcga	laml_tcga_rna_seq_v2_mrna	MRPL13	MRPL13	08q	179	23	0.128492
blood	laml_tcga	laml_tcga_rna_seq_v2_mrna	NBN	NBN	08q	179	23	0.128492
blood	laml_tcga	laml_tcga_rna_seq_v2_mrna	PRKCSH	PRKCSH	19p	179	23	0.128492
blood	laml_tcga	laml_tcga_rna_seq_v2_mrna	SLC45A4	SLC45A4	08q	179	23	0.128492
blood	laml_tcga	laml_tcga_rna_seq_v2_mrna	HSPA4L	HSPA4L	04q	179	22	0.122905
blood	laml_tcga	laml_tcga_rna_seq_v2_mrna	NUDCD1	NUDCD1	08q	179	22	0.122905
blood	laml_tcga	laml_tcga_rna_seq_v2_mrna	RAB39A	RAB39A	11q	179	22	0.122905
blood	laml_tcga	laml_tcga_rna_seq_v2_mrna	RANBP10	RANBP10	16q	179	22	0.122905
blood	laml_tcga	laml_tcga_rna_seq_v2_mrna	ATL3	ATL3	11q	179	21	0.117318
blood	laml_tcga	laml_tcga_rna_seq_v2_mrna	CYHR1	CYHR1	08q	179	21	0.117318
blood	laml_tcga	laml_tcga_rna_seq_v2_mrna	FRMD8	FRMD8	11q	179	21	0.117318
blood	laml_tcga	laml_tcga_rna_seq_v2_mrna	KMT2A	KMT2A	11q	179	21	0.117318
blood	laml_tcga	laml_tcga_rna_seq_v2_mrna	LSM4	LSM4	19p	179	21	0.117318
blood	laml_tcga	laml_tcga_rna_seq_v2_mrna	MRPL21	MRPL21	11q	179	21	0.117318
blood	laml_tcga	laml_tcga_rna_seq_v2_mrna	PLEC	PLEC	08q	179	21	0.117318
blood	laml_tcga	laml_tcga_rna_seq_v2_mrna	RANGAP1	RANGAP1	22q	179	21	0.117318
blood	laml_tcga	laml_tcga_rna_seq_v2_mrna	SRRD	SRRD	22q	179	21	0.117318
blood	laml_tcga	laml_tcga_rna_seq_v2_mrna	TRIM7	TRIM7	05q	179	21	0.117318
blood	laml_tcga	laml_tcga_rna_seq_v2_mrna	FRA10AC1	FRA10AC1	10q	179	20	0.111732
blood	laml_tcga	laml_tcga_rna_seq_v2_mrna	KDF1	KDF1	01p	179	20	0.111732
blood	laml_tcga	laml_tcga_rna_seq_v2_mrna	KREMEN2	KREMEN2	16p	179	20	0.111732
blood	laml_tcga	laml_tcga_rna_seq_v2_mrna	MFSD3	MFSD3	08q	179	20	0.111732
blood	laml_tcga	laml_tcga_rna_seq_v2_mrna	NMT2	NMT2	10p	179	20	0.111732
blood	laml_tcga	laml_tcga_rna_seq_v2_mrna	PRKD2	PRKD2	19q	179	20	0.111732
blood	laml_tcga	laml_tcga_rna_seq_v2_mrna	RPL26L1	RPL26L1	05q	179	20	0.111732
blood	laml_tcga	laml_tcga_rna_seq_v2_mrna	S100A14	S100A14	01q	179	20	0.111732
blood	laml_tcga	laml_tcga_rna_seq_v2_mrna	SSPO	SSPO	07q	179	20	0.111732
blood	laml_tcga	laml_tcga_rna_seq_v2_mrna	SYNGR2	SYNGR2	17q	179	20	0.111732
blood	laml_tcga	laml_tcga_rna_seq_v2_mrna	VPS51	VPS51	11q	179	20	0.111732
blood	laml_tcga	laml_tcga_rna_seq_v2_mrna	ABCC5	ABCC5	03q	179	19	0.106145
blood	laml_tcga	laml_tcga_rna_seq_v2_mrna	APP	APP	21q	179	19	0.106145
blood	laml_tcga	laml_tcga_rna_seq_v2_mrna	BMF	BMF	15q	179	19	0.106145
blood	laml_tcga	laml_tcga_rna_seq_v2_mrna	CENPA	CENPA	02p	179	19	0.106145
blood	laml_tcga	laml_tcga_rna_seq_v2_mrna	DGKE	DGKE	17q	179	19	0.106145
blood	laml_tcga	laml_tcga_rna_seq_v2_mrna	DNAJA4	DNAJA4	15q	179	19	0.106145
blood	laml_tcga	laml_tcga_rna_seq_v2_mrna	EEF1G	EEF1G	11q	179	19	0.106145
blood	laml_tcga	laml_tcga_rna_seq_v2_mrna	EWSR1	EWSR1	22q	179	19	0.106145
blood	laml_tcga	laml_tcga_rna_seq_v2_mrna	HSF1	HSF1	08q	179	19	0.106145
blood	laml_tcga	laml_tcga_rna_seq_v2_mrna	KAT7	KAT7	17q	179	19	0.106145
blood	laml_tcga	laml_tcga_rna_seq_v2_mrna	LRRC59	LRRC59	17q	179	19	0.106145
blood	laml_tcga	laml_tcga_rna_seq_v2_mrna	MAF1	MAF1	08q	179	19	0.106145
blood	laml_tcga	laml_tcga_rna_seq_v2_mrna	NBL1	NBL1	01p	179	19	0.106145
blood	laml_tcga	laml_tcga_rna_seq_v2_mrna	NUDC	NUDC	01p	179	19	0.106145
blood	laml_tcga	laml_tcga_rna_seq_v2_mrna	PCID2	PCID2	13q	179	19	0.106145
blood	laml_tcga	laml_tcga_rna_seq_v2_mrna	POLR2L	POLR2L	11p	179	19	0.106145
blood	laml_tcga	laml_tcga_rna_seq_v2_mrna	PUF60	PUF60	08q	179	19	0.106145
blood	laml_tcga	laml_tcga_rna_seq_v2_mrna	USPL1	USPL1	13q	179	19	0.106145
blood	laml_tcga	laml_tcga_rna_seq_v2_mrna	ZNF337	ZNF337	20p	179	19	0.106145
blood	laml_tcga	laml_tcga_rna_seq_v2_mrna	ZNF34	ZNF34	08q	179	19	0.106145
blood	laml_tcga	laml_tcga_rna_seq_v2_mrna	ZSCAN22	ZSCAN22	19q	179	19	0.106145
blood	laml_tcga	laml_tcga_rna_seq_v2_mrna	ANG	ANG	14q	179	18	0.100559
blood	laml_tcga	laml_tcga_rna_seq_v2_mrna	ARMT1	ARMT1	06q	179	18	0.100559
blood	laml_tcga	laml_tcga_rna_seq_v2_mrna	BCL10	BCL10	01p	179	18	0.100559
blood	laml_tcga	laml_tcga_rna_seq_v2_mrna	C11ORF68	C11ORF68	11q	179	18	0.100559
blood	laml_tcga	laml_tcga_rna_seq_v2_mrna	COASY	COASY	17q	179	18	0.100559
blood	laml_tcga	laml_tcga_rna_seq_v2_mrna	DNAJB5	DNAJB5	09p	179	18	0.100559
blood	laml_tcga	laml_tcga_rna_seq_v2_mrna	DPAGT1	DPAGT1	11q	179	18	0.100559
blood	laml_tcga	laml_tcga_rna_seq_v2_mrna	HRNR	HRNR	01q	179	18	0.100559
blood	laml_tcga	laml_tcga_rna_seq_v2_mrna	HSPA6	HSPA6	01q	179	18	0.100559
blood	laml_tcga	laml_tcga_rna_seq_v2_mrna	JMJD6	JMJD6	17q	179	18	0.100559
blood	laml_tcga	laml_tcga_rna_seq_v2_mrna	KIZ	KIZ	20p	179	18	0.100559
blood	laml_tcga	laml_tcga_rna_seq_v2_mrna	LRP12	LRP12	08q	179	18	0.100559
blood	laml_tcga	laml_tcga_rna_seq_v2_mrna	MMP11	MMP11	22q	179	18	0.100559
blood	laml_tcga	laml_tcga_rna_seq_v2_mrna	MRTO4	MRTO4	01p	179	18	0.100559
blood	laml_tcga	laml_tcga_rna_seq_v2_mrna	NDRG1	NDRG1	08q	179	18	0.100559
blood	laml_tcga	laml_tcga_rna_seq_v2_mrna	PGK1	PGK1	Xq	179	18	0.100559
blood	laml_tcga	laml_tcga_rna_seq_v2_mrna	POLR3B	POLR3B	12q	179	18	0.100559
blood	laml_tcga	laml_tcga_rna_seq_v2_mrna	SHARPIN	SHARPIN	08q	179	18	0.100559
blood	laml_tcga	laml_tcga_rna_seq_v2_mrna	SHF	SHF	15q	179	18	0.100559
blood	laml_tcga	laml_tcga_rna_seq_v2_mrna	SRSF7	SRSF7	02p	179	18	0.100559
blood	laml_tcga	laml_tcga_rna_seq_v2_mrna	TPD52L2	TPD52L2	20q	179	18	0.100559
blood	laml_tcga	laml_tcga_rna_seq_v2_mrna	ANKRD13D	ANKRD13D	11q	179	17	0.0949721
blood	laml_tcga	laml_tcga_rna_seq_v2_mrna	BCO2	BCO2	11q	179	17	0.0949721
blood	laml_tcga	laml_tcga_rna_seq_v2_mrna	C16ORF92	C16ORF92	16p	179	17	0.0949721
blood	laml_tcga	laml_tcga_rna_seq_v2_mrna	GOLGA3	GOLGA3	12q	179	17	0.0949721
blood	laml_tcga	laml_tcga_rna_seq_v2_mrna	HNRNPH3	HNRNPH3	10q	179	17	0.0949721
blood	laml_tcga	laml_tcga_rna_seq_v2_mrna	HSPB1	HSPB1	07q	179	17	0.0949721
blood	laml_tcga	laml_tcga_rna_seq_v2_mrna	IFT122	IFT122	03q	179	17	0.0949721
blood	laml_tcga	laml_tcga_rna_seq_v2_mrna	KLC1	KLC1	14q	179	17	0.0949721
blood	laml_tcga	laml_tcga_rna_seq_v2_mrna	KLF10	KLF10	08q	179	17	0.0949721
blood	laml_tcga	laml_tcga_rna_seq_v2_mrna	MAP2K2	MAP2K2	19p	179	17	0.0949721
blood	laml_tcga	laml_tcga_rna_seq_v2_mrna	METTL23	METTL23	17q	179	17	0.0949721
blood	laml_tcga	laml_tcga_rna_seq_v2_mrna	MLX	MLX	17q	179	17	0.0949721
blood	laml_tcga	laml_tcga_rna_seq_v2_mrna	NECAP2	NECAP2	01p	179	17	0.0949721
blood	laml_tcga	laml_tcga_rna_seq_v2_mrna	NUF2	NUF2	01q	179	17	0.0949721
blood	laml_tcga	laml_tcga_rna_seq_v2_mrna	PCBD1	PCBD1	10q	179	17	0.0949721
blood	laml_tcga	laml_tcga_rna_seq_v2_mrna	PRAF2	PRAF2	Xp	179	17	0.0949721
blood	laml_tcga	laml_tcga_rna_seq_v2_mrna	PTOV1	PTOV1	19q	179	17	0.0949721
blood	laml_tcga	laml_tcga_rna_seq_v2_mrna	RHBDD3	RHBDD3	22q	179	17	0.0949721
blood	laml_tcga	laml_tcga_rna_seq_v2_mrna	SARAF	SARAF	08p	179	17	0.0949721
blood	laml_tcga	laml_tcga_rna_seq_v2_mrna	SECISBP2	SECISBP2	09q	179	17	0.0949721
blood	laml_tcga	laml_tcga_rna_seq_v2_mrna	SPPL2B	SPPL2B	19p	179	17	0.0949721
blood	laml_tcga	laml_tcga_rna_seq_v2_mrna	STIP1	STIP1	11q	179	17	0.0949721
blood	laml_tcga	laml_tcga_rna_seq_v2_mrna	STK40	STK40	01p	179	17	0.0949721
blood	laml_tcga	laml_tcga_rna_seq_v2_mrna	STX18	STX18	04p	179	17	0.0949721
blood	laml_tcga	laml_tcga_rna_seq_v2_mrna	TIAL1	TIAL1	10q	179	17	0.0949721
blood	laml_tcga	laml_tcga_rna_seq_v2_mrna	UBB	UBB	17p	179	17	0.0949721
blood	laml_tcga	laml_tcga_rna_seq_v2_mrna	UBL7	UBL7	15q	179	17	0.0949721
blood	laml_tcga	laml_tcga_rna_seq_v2_mrna	ZNF526	ZNF526	19q	179	17	0.0949721
blood	laml_tcga	laml_tcga_rna_seq_v2_mrna	ACOT7	ACOT7	01p	179	16	0.0893855
blood	laml_tcga	laml_tcga_rna_seq_v2_mrna	AK4	AK4	01p	179	16	0.0893855
blood	laml_tcga	laml_tcga_rna_seq_v2_mrna	ANGEL1	ANGEL1	14q	179	16	0.0893855
blood	laml_tcga	laml_tcga_rna_seq_v2_mrna	B3GNT2	B3GNT2	02p	179	16	0.0893855
blood	laml_tcga	laml_tcga_rna_seq_v2_mrna	BRF2	BRF2	08p	179	16	0.0893855
blood	laml_tcga	laml_tcga_rna_seq_v2_mrna	CALHM2	CALHM2	10q	179	16	0.0893855
blood	laml_tcga	laml_tcga_rna_seq_v2_mrna	CBX3	CBX3	07p	179	16	0.0893855
blood	laml_tcga	laml_tcga_rna_seq_v2_mrna	CCDC97	CCDC97	19q	179	16	0.0893855
blood	laml_tcga	laml_tcga_rna_seq_v2_mrna	CCNL1	CCNL1	03q	179	16	0.0893855
blood	laml_tcga	laml_tcga_rna_seq_v2_mrna	CCT8	CCT8	21q	179	16	0.0893855
blood	laml_tcga	laml_tcga_rna_seq_v2_mrna	CHCHD10	CHCHD10	22q	179	16	0.0893855
blood	laml_tcga	laml_tcga_rna_seq_v2_mrna	CPSF1	CPSF1	08q	179	16	0.0893855
blood	laml_tcga	laml_tcga_rna_seq_v2_mrna	DNAJB1	DNAJB1	19p	179	16	0.0893855
blood	laml_tcga	laml_tcga_rna_seq_v2_mrna	DNPH1	DNPH1	06p	179	16	0.0893855
blood	laml_tcga	laml_tcga_rna_seq_v2_mrna	DPY19L4	DPY19L4	08q	179	16	0.0893855
blood	laml_tcga	laml_tcga_rna_seq_v2_mrna	DRAP1	DRAP1	11q	179	16	0.0893855
blood	laml_tcga	laml_tcga_rna_seq_v2_mrna	DTX4	DTX4	11q	179	16	0.0893855
blood	laml_tcga	laml_tcga_rna_seq_v2_mrna	FUT10	FUT10	08p	179	16	0.0893855
blood	laml_tcga	laml_tcga_rna_seq_v2_mrna	IL11RA	IL11RA	09p	179	16	0.0893855
blood	laml_tcga	laml_tcga_rna_seq_v2_mrna	IPO4	IPO4	14q	179	16	0.0893855
blood	laml_tcga	laml_tcga_rna_seq_v2_mrna	KAT2A	KAT2A	17q	179	16	0.0893855
blood	laml_tcga	laml_tcga_rna_seq_v2_mrna	KBTBD7	KBTBD7	13q	179	16	0.0893855
blood	laml_tcga	laml_tcga_rna_seq_v2_mrna	KCNIP3	KCNIP3	02q	179	16	0.0893855
blood	laml_tcga	laml_tcga_rna_seq_v2_mrna	LRRC27	LRRC27	10q	179	16	0.0893855
blood	laml_tcga	laml_tcga_rna_seq_v2_mrna	MCU	MCU	10q	179	16	0.0893855
blood	laml_tcga	laml_tcga_rna_seq_v2_mrna	MORC4	MORC4	Xq	179	16	0.0893855
blood	laml_tcga	laml_tcga_rna_seq_v2_mrna	MRPL16	MRPL16	11q	179	16	0.0893855
blood	laml_tcga	laml_tcga_rna_seq_v2_mrna	MRPL24	MRPL24	01q	179	16	0.0893855
blood	laml_tcga	laml_tcga_rna_seq_v2_mrna	MRPL49	MRPL49	11q	179	16	0.0893855
blood	laml_tcga	laml_tcga_rna_seq_v2_mrna	MYL6	MYL6	12q	179	16	0.0893855
blood	laml_tcga	laml_tcga_rna_seq_v2_mrna	NAT8	NAT8	02p	179	16	0.0893855
blood	laml_tcga	laml_tcga_rna_seq_v2_mrna	PFAS	PFAS	17p	179	16	0.0893855
blood	laml_tcga	laml_tcga_rna_seq_v2_mrna	PMPCA	PMPCA	09q	179	16	0.0893855
blood	laml_tcga	laml_tcga_rna_seq_v2_mrna	PPM1A	PPM1A	14q	179	16	0.0893855
blood	laml_tcga	laml_tcga_rna_seq_v2_mrna	PPP6R1	PPP6R1	19q	179	16	0.0893855
blood	laml_tcga	laml_tcga_rna_seq_v2_mrna	RAB11B	RAB11B	19p	179	16	0.0893855
blood	laml_tcga	laml_tcga_rna_seq_v2_mrna	RANBP2	RANBP2	02q	179	16	0.0893855
blood	laml_tcga	laml_tcga_rna_seq_v2_mrna	RNASE4	RNASE4	14q	179	16	0.0893855
blood	laml_tcga	laml_tcga_rna_seq_v2_mrna	SPR	SPR	02p	179	16	0.0893855
blood	laml_tcga	laml_tcga_rna_seq_v2_mrna	ST13	ST13	22q	179	16	0.0893855
blood	laml_tcga	laml_tcga_rna_seq_v2_mrna	TACR1	TACR1	02p	179	16	0.0893855
blood	laml_tcga	laml_tcga_rna_seq_v2_mrna	TBL3	TBL3	16p	179	16	0.0893855
blood	laml_tcga	laml_tcga_rna_seq_v2_mrna	TMED3	TMED3	15q	179	16	0.0893855
blood	laml_tcga	laml_tcga_rna_seq_v2_mrna	TRA2B	TRA2B	03q	179	16	0.0893855
blood	laml_tcga	laml_tcga_rna_seq_v2_mrna	TSEN34	TSEN34	19q	179	16	0.0893855
blood	laml_tcga	laml_tcga_rna_seq_v2_mrna	VEZT	VEZT	12q	179	16	0.0893855
blood	laml_tcga	laml_tcga_rna_seq_v2_mrna	ZFP36L2	ZFP36L2	02p	179	16	0.0893855
blood	laml_tcga	laml_tcga_rna_seq_v2_mrna	ZNF467	ZNF467	07q	179	16	0.0893855
blood	laml_tcga	laml_tcga_rna_seq_v2_mrna	ZNF473	ZNF473	19q	179	16	0.0893855
blood	laml_tcga	laml_tcga_rna_seq_v2_mrna	B4GAT1	B4GAT1	11q	179	15	0.0837989
blood	laml_tcga	laml_tcga_rna_seq_v2_mrna	C17ORF75	C17ORF75	17q	179	15	0.0837989
blood	laml_tcga	laml_tcga_rna_seq_v2_mrna	CACYBP	CACYBP	01q	179	15	0.0837989
blood	laml_tcga	laml_tcga_rna_seq_v2_mrna	CLU	CLU	08p	179	15	0.0837989
blood	laml_tcga	laml_tcga_rna_seq_v2_mrna	DNAJB4	DNAJB4	01p	179	15	0.0837989
blood	laml_tcga	laml_tcga_rna_seq_v2_mrna	FKBP4	FKBP4	12p	179	15	0.0837989
blood	laml_tcga	laml_tcga_rna_seq_v2_mrna	HPS4	HPS4	22q	179	15	0.0837989
blood	laml_tcga	laml_tcga_rna_seq_v2_mrna	HSP90AA1	HSP90AA1	14q	179	15	0.0837989
blood	laml_tcga	laml_tcga_rna_seq_v2_mrna	IGHMBP2	IGHMBP2	11q	179	15	0.0837989
blood	laml_tcga	laml_tcga_rna_seq_v2_mrna	IRF4	IRF4	06p	179	15	0.0837989
blood	laml_tcga	laml_tcga_rna_seq_v2_mrna	KIF21A	KIF21A	12q	179	15	0.0837989
blood	laml_tcga	laml_tcga_rna_seq_v2_mrna	LZIC	LZIC	01p	179	15	0.0837989
blood	laml_tcga	laml_tcga_rna_seq_v2_mrna	NAA50	NAA50	03q	179	15	0.0837989
blood	laml_tcga	laml_tcga_rna_seq_v2_mrna	NMNAT1	NMNAT1	01p	179	15	0.0837989
blood	laml_tcga	laml_tcga_rna_seq_v2_mrna	NOP2	NOP2	12p	179	15	0.0837989
blood	laml_tcga	laml_tcga_rna_seq_v2_mrna	NSFL1C	NSFL1C	20p	179	15	0.0837989
blood	laml_tcga	laml_tcga_rna_seq_v2_mrna	PBLD	PBLD	10q	179	15	0.0837989
blood	laml_tcga	laml_tcga_rna_seq_v2_mrna	PCGF2	PCGF2	17q	179	15	0.0837989
blood	laml_tcga	laml_tcga_rna_seq_v2_mrna	PMVK	PMVK	01q	179	15	0.0837989
blood	laml_tcga	laml_tcga_rna_seq_v2_mrna	PRDX5	PRDX5	11q	179	15	0.0837989
blood	laml_tcga	laml_tcga_rna_seq_v2_mrna	RSRC2	RSRC2	12q	179	15	0.0837989
blood	laml_tcga	laml_tcga_rna_seq_v2_mrna	SPATA21	SPATA21	01p	179	15	0.0837989
blood	laml_tcga	laml_tcga_rna_seq_v2_mrna	TCTN1	TCTN1	12q	179	15	0.0837989
blood	laml_tcga	laml_tcga_rna_seq_v2_mrna	TSACC	TSACC	01q	179	15	0.0837989
blood	laml_tcga	laml_tcga_rna_seq_v2_mrna	ZCCHC2	ZCCHC2	18q	179	15	0.0837989
blood	laml_tcga	laml_tcga_rna_seq_v2_mrna	ADGRG1	ADGRG1	16q	179	14	0.0782123
blood	laml_tcga	laml_tcga_rna_seq_v2_mrna	ATP6V1A	ATP6V1A	03q	179	14	0.0782123
blood	laml_tcga	laml_tcga_rna_seq_v2_mrna	B3GALNT2	B3GALNT2	01q	179	14	0.0782123
blood	laml_tcga	laml_tcga_rna_seq_v2_mrna	BRMS1	BRMS1	11q	179	14	0.0782123
blood	laml_tcga	laml_tcga_rna_seq_v2_mrna	CCT6A	CCT6A	07p	179	14	0.0782123
blood	laml_tcga	laml_tcga_rna_seq_v2_mrna	CDK3	CDK3	17q	179	14	0.0782123
blood	laml_tcga	laml_tcga_rna_seq_v2_mrna	CHORDC1	CHORDC1	11q	179	14	0.0782123
blood	laml_tcga	laml_tcga_rna_seq_v2_mrna	COPS7A	COPS7A	12p	179	14	0.0782123
blood	laml_tcga	laml_tcga_rna_seq_v2_mrna	CPAMD8	CPAMD8	19p	179	14	0.0782123
blood	laml_tcga	laml_tcga_rna_seq_v2_mrna	CRELD1	CRELD1	03p	179	14	0.0782123
blood	laml_tcga	laml_tcga_rna_seq_v2_mrna	CSF3	CSF3	17q	179	14	0.0782123
blood	laml_tcga	laml_tcga_rna_seq_v2_mrna	CUEDC1	CUEDC1	17q	179	14	0.0782123
blood	laml_tcga	laml_tcga_rna_seq_v2_mrna	CWC27	CWC27	05q	179	14	0.0782123
blood	laml_tcga	laml_tcga_rna_seq_v2_mrna	DPCD	DPCD	10q	179	14	0.0782123
blood	laml_tcga	laml_tcga_rna_seq_v2_mrna	ENGASE	ENGASE	17q	179	14	0.0782123
blood	laml_tcga	laml_tcga_rna_seq_v2_mrna	ENY2	ENY2	08q	179	14	0.0782123
blood	laml_tcga	laml_tcga_rna_seq_v2_mrna	FBXO45	FBXO45	03q	179	14	0.0782123
blood	laml_tcga	laml_tcga_rna_seq_v2_mrna	GLA	GLA	Xq	179	14	0.0782123
blood	laml_tcga	laml_tcga_rna_seq_v2_mrna	GTF2F1	GTF2F1	19p	179	14	0.0782123
blood	laml_tcga	laml_tcga_rna_seq_v2_mrna	HSPA4	HSPA4	05q	179	14	0.0782123
blood	laml_tcga	laml_tcga_rna_seq_v2_mrna	KLHL26	KLHL26	19p	179	14	0.0782123
blood	laml_tcga	laml_tcga_rna_seq_v2_mrna	LCE1E	LCE1E	01q	179	14	0.0782123
blood	laml_tcga	laml_tcga_rna_seq_v2_mrna	LMNB2	LMNB2	19p	179	14	0.0782123
blood	laml_tcga	laml_tcga_rna_seq_v2_mrna	MAP3K7CL	MAP3K7CL	21q	179	14	0.0782123
blood	laml_tcga	laml_tcga_rna_seq_v2_mrna	METTL8	METTL8	02q	179	14	0.0782123
blood	laml_tcga	laml_tcga_rna_seq_v2_mrna	MORF4L2	MORF4L2	Xq	179	14	0.0782123
blood	laml_tcga	laml_tcga_rna_seq_v2_mrna	MRPS6	MRPS6	21q	179	14	0.0782123
blood	laml_tcga	laml_tcga_rna_seq_v2_mrna	MUM1	MUM1	19p	179	14	0.0782123
blood	laml_tcga	laml_tcga_rna_seq_v2_mrna	N4BP2L2	N4BP2L2	13q	179	14	0.0782123
blood	laml_tcga	laml_tcga_rna_seq_v2_mrna	OSGIN1	OSGIN1	16q	179	14	0.0782123
blood	laml_tcga	laml_tcga_rna_seq_v2_mrna	PEX3	PEX3	06q	179	14	0.0782123
blood	laml_tcga	laml_tcga_rna_seq_v2_mrna	PRRG2	PRRG2	19q	179	14	0.0782123
blood	laml_tcga	laml_tcga_rna_seq_v2_mrna	PSMD3	PSMD3	17q	179	14	0.0782123
blood	laml_tcga	laml_tcga_rna_seq_v2_mrna	RAB43	RAB43	03q	179	14	0.0782123
blood	laml_tcga	laml_tcga_rna_seq_v2_mrna	RABGAP1L	RABGAP1L	01q	179	14	0.0782123
blood	laml_tcga	laml_tcga_rna_seq_v2_mrna	RBM25	RBM25	14q	179	14	0.0782123
blood	laml_tcga	laml_tcga_rna_seq_v2_mrna	RPH3AL	RPH3AL	17p	179	14	0.0782123
blood	laml_tcga	laml_tcga_rna_seq_v2_mrna	RPL29	RPL29	03p	179	14	0.0782123
blood	laml_tcga	laml_tcga_rna_seq_v2_mrna	RPS2	RPS2	16p	179	14	0.0782123
blood	laml_tcga	laml_tcga_rna_seq_v2_mrna	SLC9A1	SLC9A1	01p	179	14	0.0782123
blood	laml_tcga	laml_tcga_rna_seq_v2_mrna	SNAP23	SNAP23	15q	179	14	0.0782123
blood	laml_tcga	laml_tcga_rna_seq_v2_mrna	STX16	STX16	20q	179	14	0.0782123
blood	laml_tcga	laml_tcga_rna_seq_v2_mrna	STYXL1	STYXL1	07q	179	14	0.0782123
blood	laml_tcga	laml_tcga_rna_seq_v2_mrna	SUGT1	SUGT1	13q	179	14	0.0782123
blood	laml_tcga	laml_tcga_rna_seq_v2_mrna	TRAPPC3	TRAPPC3	01p	179	14	0.0782123
blood	laml_tcga	laml_tcga_rna_seq_v2_mrna	VAV1	VAV1	19p	179	14	0.0782123
blood	laml_tcga	laml_tcga_rna_seq_v2_mrna	WDR45	WDR45	Xp	179	14	0.0782123
blood	laml_tcga	laml_tcga_rna_seq_v2_mrna	ARTN	ARTN	01p	179	13	0.0726257
blood	laml_tcga	laml_tcga_rna_seq_v2_mrna	ATF3	ATF3	01q	179	13	0.0726257
blood	laml_tcga	laml_tcga_rna_seq_v2_mrna	CALM1	CALM1	14q	179	13	0.0726257
blood	laml_tcga	laml_tcga_rna_seq_v2_mrna	CCT7	CCT7	02p	179	13	0.0726257
blood	laml_tcga	laml_tcga_rna_seq_v2_mrna	CES2	CES2	16q	179	13	0.0726257
blood	laml_tcga	laml_tcga_rna_seq_v2_mrna	CMBL	CMBL	05p	179	13	0.0726257
blood	laml_tcga	laml_tcga_rna_seq_v2_mrna	COQ9	COQ9	16q	179	13	0.0726257
blood	laml_tcga	laml_tcga_rna_seq_v2_mrna	CYP24A1	CYP24A1	20q	179	13	0.0726257
blood	laml_tcga	laml_tcga_rna_seq_v2_mrna	DCAF17	DCAF17	02q	179	13	0.0726257
blood	laml_tcga	laml_tcga_rna_seq_v2_mrna	DNAJB6	DNAJB6	07q	179	13	0.0726257
blood	laml_tcga	laml_tcga_rna_seq_v2_mrna	EFCAB7	EFCAB7	01p	179	13	0.0726257
blood	laml_tcga	laml_tcga_rna_seq_v2_mrna	EMC1	EMC1	01p	179	13	0.0726257
blood	laml_tcga	laml_tcga_rna_seq_v2_mrna	FBXO15	FBXO15	18q	179	13	0.0726257
blood	laml_tcga	laml_tcga_rna_seq_v2_mrna	GABRE	GABRE	Xq	179	13	0.0726257
blood	laml_tcga	laml_tcga_rna_seq_v2_mrna	GNA15	GNA15	19p	179	13	0.0726257
blood	laml_tcga	laml_tcga_rna_seq_v2_mrna	HAO2	HAO2	01p	179	13	0.0726257
blood	laml_tcga	laml_tcga_rna_seq_v2_mrna	HEATR6	HEATR6	17q	179	13	0.0726257
blood	laml_tcga	laml_tcga_rna_seq_v2_mrna	HELQ	HELQ	04q	179	13	0.0726257
blood	laml_tcga	laml_tcga_rna_seq_v2_mrna	HIST1H4H	HIST1H4H	06p	179	13	0.0726257
blood	laml_tcga	laml_tcga_rna_seq_v2_mrna	IFT46	IFT46	11q	179	13	0.0726257
blood	laml_tcga	laml_tcga_rna_seq_v2_mrna	KIFC2	KIFC2	08q	179	13	0.0726257
blood	laml_tcga	laml_tcga_rna_seq_v2_mrna	KPNA1	KPNA1	03q	179	13	0.0726257
blood	laml_tcga	laml_tcga_rna_seq_v2_mrna	LTBP4	LTBP4	19q	179	13	0.0726257
blood	laml_tcga	laml_tcga_rna_seq_v2_mrna	MTCH1	MTCH1	06p	179	13	0.0726257
blood	laml_tcga	laml_tcga_rna_seq_v2_mrna	NDOR1	NDOR1	09q	179	13	0.0726257
blood	laml_tcga	laml_tcga_rna_seq_v2_mrna	PARD6B	PARD6B	20q	179	13	0.0726257
blood	laml_tcga	laml_tcga_rna_seq_v2_mrna	PNRC2	PNRC2	01p	179	13	0.0726257
blood	laml_tcga	laml_tcga_rna_seq_v2_mrna	POLD4	POLD4	11q	179	13	0.0726257
blood	laml_tcga	laml_tcga_rna_seq_v2_mrna	POLL	POLL	10q	179	13	0.0726257
blood	laml_tcga	laml_tcga_rna_seq_v2_mrna	PSMB3	PSMB3	17q	179	13	0.0726257
blood	laml_tcga	laml_tcga_rna_seq_v2_mrna	REXO4	REXO4	09q	179	13	0.0726257
blood	laml_tcga	laml_tcga_rna_seq_v2_mrna	SERPINH1	SERPINH1	11q	179	13	0.0726257
blood	laml_tcga	laml_tcga_rna_seq_v2_mrna	SREK1IP1	SREK1IP1	05q	179	13	0.0726257
blood	laml_tcga	laml_tcga_rna_seq_v2_mrna	TBC1D13	TBC1D13	09q	179	13	0.0726257
blood	laml_tcga	laml_tcga_rna_seq_v2_mrna	TM2D3	TM2D3	15q	179	13	0.0726257
blood	laml_tcga	laml_tcga_rna_seq_v2_mrna	UBE2I	UBE2I	16p	179	13	0.0726257
blood	laml_tcga	laml_tcga_rna_seq_v2_mrna	UNC13D	UNC13D	17q	179	13	0.0726257
blood	laml_tcga	laml_tcga_rna_seq_v2_mrna	WDR38	WDR38	09q	179	13	0.0726257
blood	laml_tcga	laml_tcga_rna_seq_v2_mrna	ZNF180	ZNF180	19q	179	13	0.0726257
blood	laml_tcga	laml_tcga_rna_seq_v2_mrna	ZNF207	ZNF207	17q	179	13	0.0726257
blood	laml_tcga	laml_tcga_rna_seq_v2_mrna	ADAMTS13	ADAMTS13	09q	179	12	0.0670391
blood	laml_tcga	laml_tcga_rna_seq_v2_mrna	AGBL5	AGBL5	02p	179	12	0.0670391
blood	laml_tcga	laml_tcga_rna_seq_v2_mrna	ATP2C1	ATP2C1	03q	179	12	0.0670391
blood	laml_tcga	laml_tcga_rna_seq_v2_mrna	BRMS1L	BRMS1L	14q	179	12	0.0670391
blood	laml_tcga	laml_tcga_rna_seq_v2_mrna	CAP2	CAP2	06p	179	12	0.0670391
blood	laml_tcga	laml_tcga_rna_seq_v2_mrna	CCDC117	CCDC117	22q	179	12	0.0670391
blood	laml_tcga	laml_tcga_rna_seq_v2_mrna	CENPT	CENPT	16q	179	12	0.0670391
blood	laml_tcga	laml_tcga_rna_seq_v2_mrna	CLIP4	CLIP4	02p	179	12	0.0670391
blood	laml_tcga	laml_tcga_rna_seq_v2_mrna	CNN2	CNN2	19p	179	12	0.0670391
blood	laml_tcga	laml_tcga_rna_seq_v2_mrna	CUL4A	CUL4A	13q	179	12	0.0670391
blood	laml_tcga	laml_tcga_rna_seq_v2_mrna	DNAJA1	DNAJA1	09p	179	12	0.0670391
blood	laml_tcga	laml_tcga_rna_seq_v2_mrna	EIF1AD	EIF1AD	11q	179	12	0.0670391
blood	laml_tcga	laml_tcga_rna_seq_v2_mrna	ELMSAN1	ELMSAN1	14q	179	12	0.0670391
blood	laml_tcga	laml_tcga_rna_seq_v2_mrna	FBXO31	FBXO31	16q	179	12	0.0670391
blood	laml_tcga	laml_tcga_rna_seq_v2_mrna	FBXO5	FBXO5	06q	179	12	0.0670391
blood	laml_tcga	laml_tcga_rna_seq_v2_mrna	HNRNPA2B1	HNRNPA2B1	07p	179	12	0.0670391
blood	laml_tcga	laml_tcga_rna_seq_v2_mrna	HSPH1	HSPH1	13q	179	12	0.0670391
blood	laml_tcga	laml_tcga_rna_seq_v2_mrna	HYPK	HYPK	15q	179	12	0.0670391
blood	laml_tcga	laml_tcga_rna_seq_v2_mrna	KLLN	KLLN	10q	179	12	0.0670391
blood	laml_tcga	laml_tcga_rna_seq_v2_mrna	KNTC1	KNTC1	12q	179	12	0.0670391
blood	laml_tcga	laml_tcga_rna_seq_v2_mrna	MB21D1	MB21D1	06q	179	12	0.0670391
blood	laml_tcga	laml_tcga_rna_seq_v2_mrna	MOB4	MOB4	02q	179	12	0.0670391
blood	laml_tcga	laml_tcga_rna_seq_v2_mrna	MRPS23	MRPS23	17q	179	12	0.0670391
blood	laml_tcga	laml_tcga_rna_seq_v2_mrna	NCOR1	NCOR1	17p	179	12	0.0670391
blood	laml_tcga	laml_tcga_rna_seq_v2_mrna	NUTF2	NUTF2	16q	179	12	0.0670391
blood	laml_tcga	laml_tcga_rna_seq_v2_mrna	PAPOLA	PAPOLA	14q	179	12	0.0670391
blood	laml_tcga	laml_tcga_rna_seq_v2_mrna	PAQR4	PAQR4	16p	179	12	0.0670391
blood	laml_tcga	laml_tcga_rna_seq_v2_mrna	PIGL	PIGL	17p	179	12	0.0670391
blood	laml_tcga	laml_tcga_rna_seq_v2_mrna	PMEPA1	PMEPA1	20q	179	12	0.0670391
blood	laml_tcga	laml_tcga_rna_seq_v2_mrna	PRADC1	PRADC1	02p	179	12	0.0670391
blood	laml_tcga	laml_tcga_rna_seq_v2_mrna	PTEN	PTEN	10q	179	12	0.0670391
blood	laml_tcga	laml_tcga_rna_seq_v2_mrna	RMND1	RMND1	06q	179	12	0.0670391
blood	laml_tcga	laml_tcga_rna_seq_v2_mrna	SLC27A4	SLC27A4	09q	179	12	0.0670391
blood	laml_tcga	laml_tcga_rna_seq_v2_mrna	STAT6	STAT6	12q	179	12	0.0670391
blood	laml_tcga	laml_tcga_rna_seq_v2_mrna	TMEM222	TMEM222	01p	179	12	0.0670391
blood	laml_tcga	laml_tcga_rna_seq_v2_mrna	TPT1	TPT1	13q	179	12	0.0670391
blood	laml_tcga	laml_tcga_rna_seq_v2_mrna	TRIM52	TRIM52	05q	179	12	0.0670391
blood	laml_tcga	laml_tcga_rna_seq_v2_mrna	ABHD3	ABHD3	18q	179	11	0.0614525
blood	laml_tcga	laml_tcga_rna_seq_v2_mrna	ADAT2	ADAT2	06q	179	11	0.0614525
blood	laml_tcga	laml_tcga_rna_seq_v2_mrna	AHSA1	AHSA1	14q	179	11	0.0614525
blood	laml_tcga	laml_tcga_rna_seq_v2_mrna	AK3	AK3	09p	179	11	0.0614525
blood	laml_tcga	laml_tcga_rna_seq_v2_mrna	ANAPC2	ANAPC2	09q	179	11	0.0614525
blood	laml_tcga	laml_tcga_rna_seq_v2_mrna	CCT3	CCT3	01q	179	11	0.0614525
blood	laml_tcga	laml_tcga_rna_seq_v2_mrna	CCT5	CCT5	05p	179	11	0.0614525
blood	laml_tcga	laml_tcga_rna_seq_v2_mrna	CIAPIN1	CIAPIN1	16q	179	11	0.0614525
blood	laml_tcga	laml_tcga_rna_seq_v2_mrna	COMMD2	COMMD2	03q	179	11	0.0614525
blood	laml_tcga	laml_tcga_rna_seq_v2_mrna	CRY1	CRY1	12q	179	11	0.0614525
blood	laml_tcga	laml_tcga_rna_seq_v2_mrna	CRYZ	CRYZ	01p	179	11	0.0614525
blood	laml_tcga	laml_tcga_rna_seq_v2_mrna	DEDD2	DEDD2	19q	179	11	0.0614525
blood	laml_tcga	laml_tcga_rna_seq_v2_mrna	FEM1B	FEM1B	15q	179	11	0.0614525
blood	laml_tcga	laml_tcga_rna_seq_v2_mrna	GALT	GALT	09p	179	11	0.0614525
blood	laml_tcga	laml_tcga_rna_seq_v2_mrna	GUSB	GUSB	07q	179	11	0.0614525
blood	laml_tcga	laml_tcga_rna_seq_v2_mrna	HSPA8	HSPA8	11q	179	11	0.0614525
blood	laml_tcga	laml_tcga_rna_seq_v2_mrna	IMP4	IMP4	02q	179	11	0.0614525
blood	laml_tcga	laml_tcga_rna_seq_v2_mrna	MAT2A	MAT2A	02p	179	11	0.0614525
blood	laml_tcga	laml_tcga_rna_seq_v2_mrna	MUL1	MUL1	01p	179	11	0.0614525
blood	laml_tcga	laml_tcga_rna_seq_v2_mrna	MYL6B	MYL6B	12q	179	11	0.0614525
blood	laml_tcga	laml_tcga_rna_seq_v2_mrna	NCSTN	NCSTN	01q	179	11	0.0614525
blood	laml_tcga	laml_tcga_rna_seq_v2_mrna	PGAM5	PGAM5	12q	179	11	0.0614525
blood	laml_tcga	laml_tcga_rna_seq_v2_mrna	POLR3E	POLR3E	16p	179	11	0.0614525
blood	laml_tcga	laml_tcga_rna_seq_v2_mrna	PSPH	PSPH	07p	179	11	0.0614525
blood	laml_tcga	laml_tcga_rna_seq_v2_mrna	PTGES3	PTGES3	12q	179	11	0.0614525
blood	laml_tcga	laml_tcga_rna_seq_v2_mrna	RHBDD2	RHBDD2	07q	179	11	0.0614525
blood	laml_tcga	laml_tcga_rna_seq_v2_mrna	RPL13	RPL13	16q	179	11	0.0614525
blood	laml_tcga	laml_tcga_rna_seq_v2_mrna	RPL18	RPL18	19q	179	11	0.0614525
blood	laml_tcga	laml_tcga_rna_seq_v2_mrna	SDCCAG3	SDCCAG3	09q	179	11	0.0614525
blood	laml_tcga	laml_tcga_rna_seq_v2_mrna	SERINC4	SERINC4	15q	179	11	0.0614525
blood	laml_tcga	laml_tcga_rna_seq_v2_mrna	SF3A3	SF3A3	01p	179	11	0.0614525
blood	laml_tcga	laml_tcga_rna_seq_v2_mrna	SOS1	SOS1	02p	179	11	0.0614525
blood	laml_tcga	laml_tcga_rna_seq_v2_mrna	TAF7	TAF7	05q	179	11	0.0614525
blood	laml_tcga	laml_tcga_rna_seq_v2_mrna	TBC1D10B	TBC1D10B	16p	179	11	0.0614525
blood	laml_tcga	laml_tcga_rna_seq_v2_mrna	TIGD6	TIGD6	05q	179	11	0.0614525
blood	laml_tcga	laml_tcga_rna_seq_v2_mrna	TIMM21	TIMM21	18q	179	11	0.0614525
blood	laml_tcga	laml_tcga_rna_seq_v2_mrna	TRAF3	TRAF3	14q	179	11	0.0614525
blood	laml_tcga	laml_tcga_rna_seq_v2_mrna	TRMT112	TRMT112	11q	179	11	0.0614525
blood	laml_tcga	laml_tcga_rna_seq_v2_mrna	TSPAN4	TSPAN4	11p	179	11	0.0614525
blood	laml_tcga	laml_tcga_rna_seq_v2_mrna	UBE2D3	UBE2D3	04q	179	11	0.0614525
blood	laml_tcga	laml_tcga_rna_seq_v2_mrna	UBQLN1	UBQLN1	09q	179	11	0.0614525
blood	laml_tcga	laml_tcga_rna_seq_v2_mrna	ACER2	ACER2	09p	179	10	0.0558659
blood	laml_tcga	laml_tcga_rna_seq_v2_mrna	ALG10	ALG10	12p	179	10	0.0558659
blood	laml_tcga	laml_tcga_rna_seq_v2_mrna	ATXN1	ATXN1	06p	179	10	0.0558659
blood	laml_tcga	laml_tcga_rna_seq_v2_mrna	BANF1	BANF1	11q	179	10	0.0558659
blood	laml_tcga	laml_tcga_rna_seq_v2_mrna	CCDC151	CCDC151	19p	179	10	0.0558659
blood	laml_tcga	laml_tcga_rna_seq_v2_mrna	CCT4	CCT4	02p	179	10	0.0558659
blood	laml_tcga	laml_tcga_rna_seq_v2_mrna	CDKL3	CDKL3	05q	179	10	0.0558659
blood	laml_tcga	laml_tcga_rna_seq_v2_mrna	CES1	CES1	16q	179	10	0.0558659
blood	laml_tcga	laml_tcga_rna_seq_v2_mrna	CIPC	CIPC	14q	179	10	0.0558659
blood	laml_tcga	laml_tcga_rna_seq_v2_mrna	D2HGDH	D2HGDH	02q	179	10	0.0558659
blood	laml_tcga	laml_tcga_rna_seq_v2_mrna	DARS	DARS	02q	179	10	0.0558659
blood	laml_tcga	laml_tcga_rna_seq_v2_mrna	DTX2	DTX2	07q	179	10	0.0558659
blood	laml_tcga	laml_tcga_rna_seq_v2_mrna	EIF4A2	EIF4A2	03q	179	10	0.0558659
blood	laml_tcga	laml_tcga_rna_seq_v2_mrna	FGD6	FGD6	12q	179	10	0.0558659
blood	laml_tcga	laml_tcga_rna_seq_v2_mrna	FXR1	FXR1	03q	179	10	0.0558659
blood	laml_tcga	laml_tcga_rna_seq_v2_mrna	GPR4	GPR4	19q	179	10	0.0558659
blood	laml_tcga	laml_tcga_rna_seq_v2_mrna	KDM1A	KDM1A	01p	179	10	0.0558659
blood	laml_tcga	laml_tcga_rna_seq_v2_mrna	KHK	KHK	02p	179	10	0.0558659
blood	laml_tcga	laml_tcga_rna_seq_v2_mrna	LASP1	LASP1	17q	179	10	0.0558659
blood	laml_tcga	laml_tcga_rna_seq_v2_mrna	MAP7D1	MAP7D1	01p	179	10	0.0558659
blood	laml_tcga	laml_tcga_rna_seq_v2_mrna	MBOAT2	MBOAT2	02p	179	10	0.0558659
blood	laml_tcga	laml_tcga_rna_seq_v2_mrna	MBOAT7	MBOAT7	19q	179	10	0.0558659
blood	laml_tcga	laml_tcga_rna_seq_v2_mrna	MCM2	MCM2	03q	179	10	0.0558659
blood	laml_tcga	laml_tcga_rna_seq_v2_mrna	MRPL18	MRPL18	06q	179	10	0.0558659
blood	laml_tcga	laml_tcga_rna_seq_v2_mrna	NDUFA12	NDUFA12	12q	179	10	0.0558659
blood	laml_tcga	laml_tcga_rna_seq_v2_mrna	NOSIP	NOSIP	19q	179	10	0.0558659
blood	laml_tcga	laml_tcga_rna_seq_v2_mrna	NSA2	NSA2	05q	179	10	0.0558659
blood	laml_tcga	laml_tcga_rna_seq_v2_mrna	PTP4A2	PTP4A2	01p	179	10	0.0558659
blood	laml_tcga	laml_tcga_rna_seq_v2_mrna	RBM23	RBM23	14q	179	10	0.0558659
blood	laml_tcga	laml_tcga_rna_seq_v2_mrna	RPS5	RPS5	19q	179	10	0.0558659
blood	laml_tcga	laml_tcga_rna_seq_v2_mrna	S100A16	S100A16	01q	179	10	0.0558659
blood	laml_tcga	laml_tcga_rna_seq_v2_mrna	SPECC1	SPECC1	17p	179	10	0.0558659
blood	laml_tcga	laml_tcga_rna_seq_v2_mrna	TMEM259	TMEM259	19p	179	10	0.0558659
blood	laml_tcga	laml_tcga_rna_seq_v2_mrna	TSNAXIP1	TSNAXIP1	16q	179	10	0.0558659
blood	laml_tcga	laml_tcga_rna_seq_v2_mrna	ZBTB25	ZBTB25	14q	179	10	0.0558659
blood	laml_tcga	laml_tcga_rna_seq_v2_mrna	C18ORF25	C18ORF25	18q	179	9	0.0502793
blood	laml_tcga	laml_tcga_rna_seq_v2_mrna	CDC73	CDC73	01q	179	9	0.0502793
blood	laml_tcga	laml_tcga_rna_seq_v2_mrna	DHX8	DHX8	17q	179	9	0.0502793
blood	laml_tcga	laml_tcga_rna_seq_v2_mrna	FRS3	FRS3	06p	179	9	0.0502793
blood	laml_tcga	laml_tcga_rna_seq_v2_mrna	GFM2	GFM2	05q	179	9	0.0502793
blood	laml_tcga	laml_tcga_rna_seq_v2_mrna	HSP90AB1	HSP90AB1	06p	179	9	0.0502793
blood	laml_tcga	laml_tcga_rna_seq_v2_mrna	HSPE1	HSPE1	02q	179	9	0.0502793
blood	laml_tcga	laml_tcga_rna_seq_v2_mrna	ITGB3BP	ITGB3BP	01p	179	9	0.0502793
blood	laml_tcga	laml_tcga_rna_seq_v2_mrna	KLHL25	KLHL25	15q	179	9	0.0502793
blood	laml_tcga	laml_tcga_rna_seq_v2_mrna	MBD4	MBD4	03q	179	9	0.0502793
blood	laml_tcga	laml_tcga_rna_seq_v2_mrna	NGRN	NGRN	15q	179	9	0.0502793
blood	laml_tcga	laml_tcga_rna_seq_v2_mrna	RPS7	RPS7	02p	179	9	0.0502793
blood	laml_tcga	laml_tcga_rna_seq_v2_mrna	TMEM203	TMEM203	09q	179	9	0.0502793
blood	laml_tcga	laml_tcga_rna_seq_v2_mrna	TRIM41	TRIM41	05q	179	9	0.0502793
blood	laml_tcga	laml_tcga_rna_seq_v2_mrna	CHD3	CHD3	17p	179	8	0.0446927
blood	laml_tcga	laml_tcga_rna_seq_v2_mrna	EARS2	EARS2	16p	179	8	0.0446927
blood	laml_tcga	laml_tcga_rna_seq_v2_mrna	GPBP1	GPBP1	05q	179	8	0.0446927
blood	laml_tcga	laml_tcga_rna_seq_v2_mrna	HSPB9	HSPB9	17q	179	8	0.0446927
blood	laml_tcga	laml_tcga_rna_seq_v2_mrna	HSPD1	HSPD1	02q	179	8	0.0446927
blood	laml_tcga	laml_tcga_rna_seq_v2_mrna	HUS1	HUS1	07p	179	8	0.0446927
blood	laml_tcga	laml_tcga_rna_seq_v2_mrna	KANSL1L	KANSL1L	02q	179	8	0.0446927
blood	laml_tcga	laml_tcga_rna_seq_v2_mrna	KMT2D	KMT2D	12q	179	8	0.0446927
blood	laml_tcga	laml_tcga_rna_seq_v2_mrna	MRPS18C	MRPS18C	04q	179	8	0.0446927
blood	laml_tcga	laml_tcga_rna_seq_v2_mrna	NR0B2	NR0B2	01p	179	8	0.0446927
blood	laml_tcga	laml_tcga_rna_seq_v2_mrna	POLG	POLG	15q	179	8	0.0446927
blood	laml_tcga	laml_tcga_rna_seq_v2_mrna	PRSS45	PRSS45	03p	179	8	0.0446927
blood	laml_tcga	laml_tcga_rna_seq_v2_mrna	RAB34	RAB34	17q	179	8	0.0446927
blood	laml_tcga	laml_tcga_rna_seq_v2_mrna	SCFD1	SCFD1	14q	179	8	0.0446927
blood	laml_tcga	laml_tcga_rna_seq_v2_mrna	TNPO3	TNPO3	07q	179	8	0.0446927
blood	laml_tcga	laml_tcga_rna_seq_v2_mrna	USP30	USP30	12q	179	8	0.0446927
blood	laml_tcga	laml_tcga_rna_seq_v2_mrna	VIP	VIP	06q	179	8	0.0446927
blood	laml_tcga	laml_tcga_rna_seq_v2_mrna	VRK3	VRK3	19q	179	8	0.0446927
blood	laml_tcga	laml_tcga_rna_seq_v2_mrna	BAHD1	BAHD1	15q	179	7	0.0391061
blood	laml_tcga	laml_tcga_rna_seq_v2_mrna	FAM83E	FAM83E	19q	179	7	0.0391061
blood	laml_tcga	laml_tcga_rna_seq_v2_mrna	RRAD	RRAD	16q	179	7	0.0391061
blood	laml_tcga	laml_tcga_rna_seq_v2_mrna	SERPINB8	SERPINB8	18q	179	7	0.0391061
blood	laml_tcga	laml_tcga_rna_seq_v2_mrna	SPHK2	SPHK2	19q	179	7	0.0391061
blood	laml_tcga	laml_tcga_rna_seq_v2_mrna	TRMO	TRMO	09q	179	7	0.0391061
blood	laml_tcga	laml_tcga_rna_seq_v2_mrna	TYW3	TYW3	01p	179	7	0.0391061
blood	laml_tcga	laml_tcga_rna_seq_v2_mrna	UBC	UBC	12q	179	7	0.0391061
blood	laml_tcga	laml_tcga_rna_seq_v2_mrna	UBFD1	UBFD1	16p	179	7	0.0391061
blood	laml_tcga	laml_tcga_rna_seq_v2_mrna	VIPAS39	VIPAS39	14q	179	7	0.0391061
blood	laml_tcga	laml_tcga_rna_seq_v2_mrna	CKS2	CKS2	09q	179	6	0.0335196
blood	laml_tcga	laml_tcga_rna_seq_v2_mrna	COPA	COPA	01q	179	6	0.0335196
blood	laml_tcga	laml_tcga_rna_seq_v2_mrna	GTF3C3	GTF3C3	02q	179	6	0.0335196
blood	laml_tcga	laml_tcga_rna_seq_v2_mrna	OPA3	OPA3	19q	179	6	0.0335196
blood	laml_tcga	laml_tcga_rna_seq_v2_mrna	P4HA2	P4HA2	05q	179	6	0.0335196
blood	laml_tcga	laml_tcga_rna_seq_v2_mrna	SACM1L	SACM1L	03p	179	6	0.0335196
blood	laml_tcga	laml_tcga_rna_seq_v2_mrna	SLC5A3	SLC5A3	21q	179	6	0.0335196
blood	laml_tcga	laml_tcga_rna_seq_v2_mrna	SNX3	SNX3	06q	179	6	0.0335196
blood	laml_tcga	laml_tcga_rna_seq_v2_mrna	TCP1	TCP1	06q	179	6	0.0335196
blood	laml_tcga	laml_tcga_rna_seq_v2_mrna	TTC26	TTC26	07q	179	6	0.0335196
blood	laml_tcga	laml_tcga_rna_seq_v2_mrna	WDR53	WDR53	03q	179	6	0.0335196
blood	laml_tcga	laml_tcga_rna_seq_v2_mrna	COX16	COX16	14q	179	5	0.027933
blood	laml_tcga	laml_tcga_rna_seq_v2_mrna	FBXO47	FBXO47	17q	179	5	0.027933
blood	laml_tcga	laml_tcga_rna_seq_v2_mrna	MED23	MED23	06q	179	5	0.027933
blood	laml_tcga	laml_tcga_rna_seq_v2_mrna	ZFAND2A	ZFAND2A	07p	179	5	0.027933
blood	laml_tcga	laml_tcga_rna_seq_v2_mrna	CAV2	CAV2	07q	179	4	0.0223464
blood	laml_tcga	laml_tcga_rna_seq_v2_mrna	LY6K	LY6K	08q	179	4	0.0223464
blood	laml_tcga	laml_tcga_rna_seq_v2_mrna	TMEM95	TMEM95	17p	179	4	0.0223464
blood	laml_tcga	laml_tcga_rna_seq_v2_mrna	BMS1	BMS1	10q	179	3	0.0167598
blood	laml_tcga	laml_tcga_rna_seq_v2_mrna	GPT	GPT	08q	179	3	0.0167598
blood	laml_tcga	laml_tcga_rna_seq_v2_mrna	C19ORF33	C19ORF33	19q	179	2	0.0111732
blood	laml_tcga	laml_tcga_rna_seq_v2_mrna	KDM3B	KDM3B	05q	179	2	0.0111732
blood	laml_tcga	laml_tcga_rna_seq_v2_mrna	UBE2B	UBE2B	05q	179	2	0.0111732
brain	lgg_tcga	lgg_tcga_rna_seq_v2_mrna	DNAJB6	DNAJB6	07q	530	98	0.184906
brain	lgg_tcga	lgg_tcga_rna_seq_v2_mrna	GUSB	GUSB	07q	530	70	0.132075
brain	lgg_tcga	lgg_tcga_rna_seq_v2_mrna	HUS1	HUS1	07p	530	69	0.130189
brain	lgg_tcga	lgg_tcga_rna_seq_v2_mrna	PSPH	PSPH	07p	530	69	0.130189
brain	lgg_tcga	lgg_tcga_rna_seq_v2_mrna	CCT6A	CCT6A	07p	530	64	0.120755
brain	lgg_tcga	lgg_tcga_rna_seq_v2_mrna	TNPO3	TNPO3	07q	530	61	0.115094
brain	lgg_tcga	lgg_tcga_rna_seq_v2_mrna	HSF1	HSF1	08q	530	55	0.103774
brain	lgg_tcga	lgg_tcga_rna_seq_v2_mrna	NOP2	NOP2	12p	530	55	0.103774
brain	lgg_tcga	lgg_tcga_rna_seq_v2_mrna	CBX3	CBX3	07p	530	53	0.1
brain	lgg_tcga	lgg_tcga_rna_seq_v2_mrna	MAF1	MAF1	08q	530	53	0.1
brain	lgg_tcga	lgg_tcga_rna_seq_v2_mrna	CPSF1	CPSF1	08q	530	49	0.0924528
brain	lgg_tcga	lgg_tcga_rna_seq_v2_mrna	ENY2	ENY2	08q	530	49	0.0924528
brain	lgg_tcga	lgg_tcga_rna_seq_v2_mrna	RHBDD2	RHBDD2	07q	530	49	0.0924528
brain	lgg_tcga	lgg_tcga_rna_seq_v2_mrna	DTX2	DTX2	07q	530	48	0.090566
brain	lgg_tcga	lgg_tcga_rna_seq_v2_mrna	PABPC1	PABPC1	08q	530	48	0.090566
brain	lgg_tcga	lgg_tcga_rna_seq_v2_mrna	STIP1	STIP1	11q	530	46	0.0867925
brain	lgg_tcga	lgg_tcga_rna_seq_v2_mrna	HSPB1	HSPB1	07q	530	45	0.0849057
brain	lgg_tcga	lgg_tcga_rna_seq_v2_mrna	JRK	JRK	08q	530	45	0.0849057
brain	lgg_tcga	lgg_tcga_rna_seq_v2_mrna	MDH2	MDH2	07q	530	44	0.0830189
brain	lgg_tcga	lgg_tcga_rna_seq_v2_mrna	TPD52L2	TPD52L2	20q	530	44	0.0830189
brain	lgg_tcga	lgg_tcga_rna_seq_v2_mrna	NBN	NBN	08q	530	43	0.0811321
brain	lgg_tcga	lgg_tcga_rna_seq_v2_mrna	PUF60	PUF60	08q	530	43	0.0811321
brain	lgg_tcga	lgg_tcga_rna_seq_v2_mrna	MRPL13	MRPL13	08q	530	42	0.0792453
brain	lgg_tcga	lgg_tcga_rna_seq_v2_mrna	FKBP4	FKBP4	12p	530	41	0.0773585
brain	lgg_tcga	lgg_tcga_rna_seq_v2_mrna	GTF2F1	GTF2F1	19p	530	41	0.0773585
brain	lgg_tcga	lgg_tcga_rna_seq_v2_mrna	HNRNPA2B1	HNRNPA2B1	07p	530	41	0.0773585
brain	lgg_tcga	lgg_tcga_rna_seq_v2_mrna	NUDCD1	NUDCD1	08q	530	41	0.0773585
brain	lgg_tcga	lgg_tcga_rna_seq_v2_mrna	ZNF34	ZNF34	08q	530	41	0.0773585
brain	lgg_tcga	lgg_tcga_rna_seq_v2_mrna	MRPL49	MRPL49	11q	530	40	0.0754717
brain	lgg_tcga	lgg_tcga_rna_seq_v2_mrna	ZNF250	ZNF250	08q	530	40	0.0754717
brain	lgg_tcga	lgg_tcga_rna_seq_v2_mrna	BRF2	BRF2	08p	530	39	0.0735849
brain	lgg_tcga	lgg_tcga_rna_seq_v2_mrna	CYHR1	CYHR1	08q	530	39	0.0735849
brain	lgg_tcga	lgg_tcga_rna_seq_v2_mrna	KLHL26	KLHL26	19p	530	39	0.0735849
brain	lgg_tcga	lgg_tcga_rna_seq_v2_mrna	LY6K	LY6K	08q	530	39	0.0735849
brain	lgg_tcga	lgg_tcga_rna_seq_v2_mrna	SPPL2B	SPPL2B	19p	530	39	0.0735849
brain	lgg_tcga	lgg_tcga_rna_seq_v2_mrna	GPT	GPT	08q	530	37	0.0698113
brain	lgg_tcga	lgg_tcga_rna_seq_v2_mrna	TTC26	TTC26	07q	530	37	0.0698113
brain	lgg_tcga	lgg_tcga_rna_seq_v2_mrna	PLEC	PLEC	08q	530	36	0.0679245
brain	lgg_tcga	lgg_tcga_rna_seq_v2_mrna	PMEPA1	PMEPA1	20q	530	36	0.0679245
brain	lgg_tcga	lgg_tcga_rna_seq_v2_mrna	SHARPIN	SHARPIN	08q	530	36	0.0679245
brain	lgg_tcga	lgg_tcga_rna_seq_v2_mrna	SSPO	SSPO	07q	530	36	0.0679245
brain	lgg_tcga	lgg_tcga_rna_seq_v2_mrna	TM9SF4	TM9SF4	20q	530	36	0.0679245
brain	lgg_tcga	lgg_tcga_rna_seq_v2_mrna	CDK3	CDK3	17q	530	35	0.0660377
brain	lgg_tcga	lgg_tcga_rna_seq_v2_mrna	IFNGR2	IFNGR2	21q	530	35	0.0660377
brain	lgg_tcga	lgg_tcga_rna_seq_v2_mrna	RAB34	RAB34	17q	530	35	0.0660377
brain	lgg_tcga	lgg_tcga_rna_seq_v2_mrna	CIAPIN1	CIAPIN1	16q	530	34	0.0641509
brain	lgg_tcga	lgg_tcga_rna_seq_v2_mrna	MRPL16	MRPL16	11q	530	34	0.0641509
brain	lgg_tcga	lgg_tcga_rna_seq_v2_mrna	TMEM259	TMEM259	19p	530	34	0.0641509
brain	lgg_tcga	lgg_tcga_rna_seq_v2_mrna	CENPA	CENPA	02p	530	33	0.0622642
brain	lgg_tcga	lgg_tcga_rna_seq_v2_mrna	JMJD6	JMJD6	17q	530	33	0.0622642
brain	lgg_tcga	lgg_tcga_rna_seq_v2_mrna	LRRC59	LRRC59	17q	530	33	0.0622642
brain	lgg_tcga	lgg_tcga_rna_seq_v2_mrna	STYXL1	STYXL1	07q	530	33	0.0622642
brain	lgg_tcga	lgg_tcga_rna_seq_v2_mrna	TRA2B	TRA2B	03q	530	33	0.0622642
brain	lgg_tcga	lgg_tcga_rna_seq_v2_mrna	HSPE1	HSPE1	02q	530	32	0.0603774
brain	lgg_tcga	lgg_tcga_rna_seq_v2_mrna	LMNB2	LMNB2	19p	530	32	0.0603774
brain	lgg_tcga	lgg_tcga_rna_seq_v2_mrna	METTL23	METTL23	17q	530	32	0.0603774
brain	lgg_tcga	lgg_tcga_rna_seq_v2_mrna	NCSTN	NCSTN	01q	530	32	0.0603774
brain	lgg_tcga	lgg_tcga_rna_seq_v2_mrna	SLC27A4	SLC27A4	09q	530	32	0.0603774
brain	lgg_tcga	lgg_tcga_rna_seq_v2_mrna	ZFAND2A	ZFAND2A	07p	530	32	0.0603774
brain	lgg_tcga	lgg_tcga_rna_seq_v2_mrna	ACOT7	ACOT7	01p	530	31	0.0584906
brain	lgg_tcga	lgg_tcga_rna_seq_v2_mrna	AGBL5	AGBL5	02p	530	31	0.0584906
brain	lgg_tcga	lgg_tcga_rna_seq_v2_mrna	COPS7A	COPS7A	12p	530	31	0.0584906
brain	lgg_tcga	lgg_tcga_rna_seq_v2_mrna	KMT2A	KMT2A	11q	530	31	0.0584906
brain	lgg_tcga	lgg_tcga_rna_seq_v2_mrna	MRPS6	MRPS6	21q	530	31	0.0584906
brain	lgg_tcga	lgg_tcga_rna_seq_v2_mrna	NMT2	NMT2	10p	530	31	0.0584906
brain	lgg_tcga	lgg_tcga_rna_seq_v2_mrna	SPECC1	SPECC1	17p	530	31	0.0584906
brain	lgg_tcga	lgg_tcga_rna_seq_v2_mrna	SPR	SPR	02p	530	31	0.0584906
brain	lgg_tcga	lgg_tcga_rna_seq_v2_mrna	TRAPPC9	TRAPPC9	08q	530	31	0.0584906
brain	lgg_tcga	lgg_tcga_rna_seq_v2_mrna	ANKRD13D	ANKRD13D	11q	530	30	0.0566038
brain	lgg_tcga	lgg_tcga_rna_seq_v2_mrna	CKS2	CKS2	09q	530	30	0.0566038
brain	lgg_tcga	lgg_tcga_rna_seq_v2_mrna	EIF1AD	EIF1AD	11q	530	30	0.0566038
brain	lgg_tcga	lgg_tcga_rna_seq_v2_mrna	MLX	MLX	17q	530	30	0.0566038
brain	lgg_tcga	lgg_tcga_rna_seq_v2_mrna	NUF2	NUF2	01q	530	30	0.0566038
brain	lgg_tcga	lgg_tcga_rna_seq_v2_mrna	PFAS	PFAS	17p	530	30	0.0566038
brain	lgg_tcga	lgg_tcga_rna_seq_v2_mrna	TRMT112	TRMT112	11q	530	30	0.0566038
brain	lgg_tcga	lgg_tcga_rna_seq_v2_mrna	TSACC	TSACC	01q	530	30	0.0566038
brain	lgg_tcga	lgg_tcga_rna_seq_v2_mrna	CAV2	CAV2	07q	530	29	0.054717
brain	lgg_tcga	lgg_tcga_rna_seq_v2_mrna	CCT3	CCT3	01q	530	29	0.054717
brain	lgg_tcga	lgg_tcga_rna_seq_v2_mrna	CDC73	CDC73	01q	530	29	0.054717
brain	lgg_tcga	lgg_tcga_rna_seq_v2_mrna	CYP24A1	CYP24A1	20q	530	29	0.054717
brain	lgg_tcga	lgg_tcga_rna_seq_v2_mrna	DEDD2	DEDD2	19q	530	29	0.054717
brain	lgg_tcga	lgg_tcga_rna_seq_v2_mrna	DGKE	DGKE	17q	530	29	0.054717
brain	lgg_tcga	lgg_tcga_rna_seq_v2_mrna	ENGASE	ENGASE	17q	530	29	0.054717
brain	lgg_tcga	lgg_tcga_rna_seq_v2_mrna	FRMD8	FRMD8	11q	530	29	0.054717
brain	lgg_tcga	lgg_tcga_rna_seq_v2_mrna	FRS3	FRS3	06p	530	29	0.054717
brain	lgg_tcga	lgg_tcga_rna_seq_v2_mrna	HSPD1	HSPD1	02q	530	29	0.054717
brain	lgg_tcga	lgg_tcga_rna_seq_v2_mrna	KIFC2	KIFC2	08q	530	29	0.054717
brain	lgg_tcga	lgg_tcga_rna_seq_v2_mrna	MCM2	MCM2	03q	530	29	0.054717
brain	lgg_tcga	lgg_tcga_rna_seq_v2_mrna	PMPCA	PMPCA	09q	530	29	0.054717
brain	lgg_tcga	lgg_tcga_rna_seq_v2_mrna	PRKCSH	PRKCSH	19p	530	29	0.054717
brain	lgg_tcga	lgg_tcga_rna_seq_v2_mrna	RAB39A	RAB39A	11q	530	29	0.054717
brain	lgg_tcga	lgg_tcga_rna_seq_v2_mrna	RANGAP1	RANGAP1	22q	530	29	0.054717
brain	lgg_tcga	lgg_tcga_rna_seq_v2_mrna	SERPINH1	SERPINH1	11q	530	29	0.054717
brain	lgg_tcga	lgg_tcga_rna_seq_v2_mrna	TMED3	TMED3	15q	530	29	0.054717
brain	lgg_tcga	lgg_tcga_rna_seq_v2_mrna	VIP	VIP	06q	530	29	0.054717
brain	lgg_tcga	lgg_tcga_rna_seq_v2_mrna	WDR45	WDR45	Xp	530	29	0.054717
brain	lgg_tcga	lgg_tcga_rna_seq_v2_mrna	ALG10	ALG10	12p	530	28	0.0528302
brain	lgg_tcga	lgg_tcga_rna_seq_v2_mrna	ATP6V1A	ATP6V1A	03q	530	28	0.0528302
brain	lgg_tcga	lgg_tcga_rna_seq_v2_mrna	CAP2	CAP2	06p	530	28	0.0528302
brain	lgg_tcga	lgg_tcga_rna_seq_v2_mrna	CCT7	CCT7	02p	530	28	0.0528302
brain	lgg_tcga	lgg_tcga_rna_seq_v2_mrna	COASY	COASY	17q	530	28	0.0528302
brain	lgg_tcga	lgg_tcga_rna_seq_v2_mrna	COQ9	COQ9	16q	530	28	0.0528302
brain	lgg_tcga	lgg_tcga_rna_seq_v2_mrna	DPY19L4	DPY19L4	08q	530	28	0.0528302
brain	lgg_tcga	lgg_tcga_rna_seq_v2_mrna	FXR1	FXR1	03q	530	28	0.0528302
brain	lgg_tcga	lgg_tcga_rna_seq_v2_mrna	JOSD1	JOSD1	22q	530	28	0.0528302
brain	lgg_tcga	lgg_tcga_rna_seq_v2_mrna	KNTC1	KNTC1	12q	530	28	0.0528302
brain	lgg_tcga	lgg_tcga_rna_seq_v2_mrna	MRPL21	MRPL21	11q	530	28	0.0528302
brain	lgg_tcga	lgg_tcga_rna_seq_v2_mrna	NEIL2	NEIL2	08p	530	28	0.0528302
brain	lgg_tcga	lgg_tcga_rna_seq_v2_mrna	S100A16	S100A16	01q	530	28	0.0528302
brain	lgg_tcga	lgg_tcga_rna_seq_v2_mrna	SECISBP2	SECISBP2	09q	530	28	0.0528302
brain	lgg_tcga	lgg_tcga_rna_seq_v2_mrna	SLC45A4	SLC45A4	08q	530	28	0.0528302
brain	lgg_tcga	lgg_tcga_rna_seq_v2_mrna	SRRD	SRRD	22q	530	28	0.0528302
brain	lgg_tcga	lgg_tcga_rna_seq_v2_mrna	UBE2O	UBE2O	17q	530	28	0.0528302
brain	lgg_tcga	lgg_tcga_rna_seq_v2_mrna	VPS51	VPS51	11q	530	28	0.0528302
brain	lgg_tcga	lgg_tcga_rna_seq_v2_mrna	B4GAT1	B4GAT1	11q	530	27	0.0509434
brain	lgg_tcga	lgg_tcga_rna_seq_v2_mrna	BANF1	BANF1	11q	530	27	0.0509434
brain	lgg_tcga	lgg_tcga_rna_seq_v2_mrna	CALM1	CALM1	14q	530	27	0.0509434
brain	lgg_tcga	lgg_tcga_rna_seq_v2_mrna	CCT5	CCT5	05p	530	27	0.0509434
brain	lgg_tcga	lgg_tcga_rna_seq_v2_mrna	CUL4A	CUL4A	13q	530	27	0.0509434
brain	lgg_tcga	lgg_tcga_rna_seq_v2_mrna	DHX8	DHX8	17q	530	27	0.0509434
brain	lgg_tcga	lgg_tcga_rna_seq_v2_mrna	FBXO5	FBXO5	06q	530	27	0.0509434
brain	lgg_tcga	lgg_tcga_rna_seq_v2_mrna	GOLGA3	GOLGA3	12q	530	27	0.0509434
brain	lgg_tcga	lgg_tcga_rna_seq_v2_mrna	HIST1H4H	HIST1H4H	06p	530	27	0.0509434
brain	lgg_tcga	lgg_tcga_rna_seq_v2_mrna	HSP90AB1	HSP90AB1	06p	530	27	0.0509434
brain	lgg_tcga	lgg_tcga_rna_seq_v2_mrna	IL11RA	IL11RA	09p	530	27	0.0509434
brain	lgg_tcga	lgg_tcga_rna_seq_v2_mrna	IPO4	IPO4	14q	530	27	0.0509434
brain	lgg_tcga	lgg_tcga_rna_seq_v2_mrna	KLC1	KLC1	14q	530	27	0.0509434
brain	lgg_tcga	lgg_tcga_rna_seq_v2_mrna	KREMEN2	KREMEN2	16p	530	27	0.0509434
brain	lgg_tcga	lgg_tcga_rna_seq_v2_mrna	MRPS23	MRPS23	17q	530	27	0.0509434
brain	lgg_tcga	lgg_tcga_rna_seq_v2_mrna	NSA2	NSA2	05q	530	27	0.0509434
brain	lgg_tcga	lgg_tcga_rna_seq_v2_mrna	PCID2	PCID2	13q	530	27	0.0509434
brain	lgg_tcga	lgg_tcga_rna_seq_v2_mrna	POLD4	POLD4	11q	530	27	0.0509434
brain	lgg_tcga	lgg_tcga_rna_seq_v2_mrna	PSMD3	PSMD3	17q	530	27	0.0509434
brain	lgg_tcga	lgg_tcga_rna_seq_v2_mrna	PTGES3	PTGES3	12q	530	27	0.0509434
brain	lgg_tcga	lgg_tcga_rna_seq_v2_mrna	RAB11B	RAB11B	19p	530	27	0.0509434
brain	lgg_tcga	lgg_tcga_rna_seq_v2_mrna	TBC1D13	TBC1D13	09q	530	27	0.0509434
brain	lgg_tcga	lgg_tcga_rna_seq_v2_mrna	UBE2B	UBE2B	05q	530	27	0.0509434
brain	lgg_tcga	lgg_tcga_rna_seq_v2_mrna	VAV1	VAV1	19p	530	27	0.0509434
brain	lgg_tcga	lgg_tcga_rna_seq_v2_mrna	ZNF473	ZNF473	19q	530	27	0.0509434
brain	lgg_tcga	lgg_tcga_rna_seq_v2_mrna	ANG	ANG	14q	530	26	0.0490566
brain	lgg_tcga	lgg_tcga_rna_seq_v2_mrna	C11ORF68	C11ORF68	11q	530	26	0.0490566
brain	lgg_tcga	lgg_tcga_rna_seq_v2_mrna	CACYBP	CACYBP	01q	530	26	0.0490566
brain	lgg_tcga	lgg_tcga_rna_seq_v2_mrna	CCT8	CCT8	21q	530	26	0.0490566
brain	lgg_tcga	lgg_tcga_rna_seq_v2_mrna	CMBL	CMBL	05p	530	26	0.0490566
brain	lgg_tcga	lgg_tcga_rna_seq_v2_mrna	CNN2	CNN2	19p	530	26	0.0490566
brain	lgg_tcga	lgg_tcga_rna_seq_v2_mrna	DNAJA4	DNAJA4	15q	530	26	0.0490566
brain	lgg_tcga	lgg_tcga_rna_seq_v2_mrna	DPAGT1	DPAGT1	11q	530	26	0.0490566
brain	lgg_tcga	lgg_tcga_rna_seq_v2_mrna	EEF1G	EEF1G	11q	530	26	0.0490566
brain	lgg_tcga	lgg_tcga_rna_seq_v2_mrna	FUT10	FUT10	08p	530	26	0.0490566
brain	lgg_tcga	lgg_tcga_rna_seq_v2_mrna	GABRE	GABRE	Xq	530	26	0.0490566
brain	lgg_tcga	lgg_tcga_rna_seq_v2_mrna	HSPA8	HSPA8	11q	530	26	0.0490566
brain	lgg_tcga	lgg_tcga_rna_seq_v2_mrna	METTL8	METTL8	02q	530	26	0.0490566
brain	lgg_tcga	lgg_tcga_rna_seq_v2_mrna	MFSD3	MFSD3	08q	530	26	0.0490566
brain	lgg_tcga	lgg_tcga_rna_seq_v2_mrna	MRPL24	MRPL24	01q	530	26	0.0490566
brain	lgg_tcga	lgg_tcga_rna_seq_v2_mrna	NDRG1	NDRG1	08q	530	26	0.0490566
brain	lgg_tcga	lgg_tcga_rna_seq_v2_mrna	NDUFA12	NDUFA12	12q	530	26	0.0490566
brain	lgg_tcga	lgg_tcga_rna_seq_v2_mrna	PAQR4	PAQR4	16p	530	26	0.0490566
brain	lgg_tcga	lgg_tcga_rna_seq_v2_mrna	PGAM5	PGAM5	12q	530	26	0.0490566
brain	lgg_tcga	lgg_tcga_rna_seq_v2_mrna	PRDX5	PRDX5	11q	530	26	0.0490566
brain	lgg_tcga	lgg_tcga_rna_seq_v2_mrna	SDCCAG3	SDCCAG3	09q	530	26	0.0490566
brain	lgg_tcga	lgg_tcga_rna_seq_v2_mrna	STX16	STX16	20q	530	26	0.0490566
brain	lgg_tcga	lgg_tcga_rna_seq_v2_mrna	SYNGR2	SYNGR2	17q	530	26	0.0490566
brain	lgg_tcga	lgg_tcga_rna_seq_v2_mrna	ZNF207	ZNF207	17q	530	26	0.0490566
brain	lgg_tcga	lgg_tcga_rna_seq_v2_mrna	ANAPC2	ANAPC2	09q	530	25	0.0471698
brain	lgg_tcga	lgg_tcga_rna_seq_v2_mrna	CELSR1	CELSR1	22q	530	25	0.0471698
brain	lgg_tcga	lgg_tcga_rna_seq_v2_mrna	CRELD1	CRELD1	03p	530	25	0.0471698
brain	lgg_tcga	lgg_tcga_rna_seq_v2_mrna	DRAP1	DRAP1	11q	530	25	0.0471698
brain	lgg_tcga	lgg_tcga_rna_seq_v2_mrna	GLA	GLA	Xq	530	25	0.0471698
brain	lgg_tcga	lgg_tcga_rna_seq_v2_mrna	HEATR6	HEATR6	17q	530	25	0.0471698
brain	lgg_tcga	lgg_tcga_rna_seq_v2_mrna	IGHMBP2	IGHMBP2	11q	530	25	0.0471698
brain	lgg_tcga	lgg_tcga_rna_seq_v2_mrna	ITGB3BP	ITGB3BP	01p	530	25	0.0471698
brain	lgg_tcga	lgg_tcga_rna_seq_v2_mrna	KCNIP3	KCNIP3	02q	530	25	0.0471698
brain	lgg_tcga	lgg_tcga_rna_seq_v2_mrna	LASP1	LASP1	17q	530	25	0.0471698
brain	lgg_tcga	lgg_tcga_rna_seq_v2_mrna	MAP2K2	MAP2K2	19p	530	25	0.0471698
brain	lgg_tcga	lgg_tcga_rna_seq_v2_mrna	MB21D1	MB21D1	06q	530	25	0.0471698
brain	lgg_tcga	lgg_tcga_rna_seq_v2_mrna	MUM1	MUM1	19p	530	25	0.0471698
brain	lgg_tcga	lgg_tcga_rna_seq_v2_mrna	NAA50	NAA50	03q	530	25	0.0471698
brain	lgg_tcga	lgg_tcga_rna_seq_v2_mrna	PRAF2	PRAF2	Xp	530	25	0.0471698
brain	lgg_tcga	lgg_tcga_rna_seq_v2_mrna	TBC1D10B	TBC1D10B	16p	530	25	0.0471698
brain	lgg_tcga	lgg_tcga_rna_seq_v2_mrna	TMEM203	TMEM203	09q	530	25	0.0471698
brain	lgg_tcga	lgg_tcga_rna_seq_v2_mrna	TRMO	TRMO	09q	530	25	0.0471698
brain	lgg_tcga	lgg_tcga_rna_seq_v2_mrna	VRK3	VRK3	19q	530	25	0.0471698
brain	lgg_tcga	lgg_tcga_rna_seq_v2_mrna	WDR53	WDR53	03q	530	25	0.0471698
brain	lgg_tcga	lgg_tcga_rna_seq_v2_mrna	XPNPEP3	XPNPEP3	22q	530	25	0.0471698
brain	lgg_tcga	lgg_tcga_rna_seq_v2_mrna	ZNF180	ZNF180	19q	530	25	0.0471698
[truncated: 10,518 more rows]

## Sheet: Table S5-Top 100
Gene	Chromosome	Expression Score	Rank
PUF60	08q	5.21772	1
HSF1	08q	5.13015	2
NUDCD1	08q	4.67224	3
MRPL13	08q	4.62279	4
ENY2	08q	4.5567	5
TM9SF4	20q	4.42037	6
CPSF1	08q	4.34163	7
SHARPIN	08q	4.32423	8
AZIN1	08q	4.32359	9
MAF1	08q	4.21756	10
PABPC1	08q	4.11516	11
TRAPPC9	08q	3.87944	12
ZNF250	08q	3.85575	13
COPA	01q	3.85278	14
ZNF34	08q	3.77692	15
NBN	08q	3.67218	16
NCSTN	01q	3.64442	17
CCT6A	07p	3.5289	18
JRK	08q	3.51387	19
TPD52L2	20q	3.46867	20
HUS1	07p	3.39009	21
DPY19L4	08q	3.37436	22
CYHR1	08q	3.35148	23
WDR53	03q	3.31256	24
FXR1	03q	3.23292	25
CCT5	05p	3.20677	26
CACYBP	01q	3.10289	27
TPD52	08q	3.10213	28
MRPL24	01q	3.08128	29
CCT3	01q	3.0538	30
STX16	20q	3.02395	31
PLEC	08q	2.95489	32
BRF2	08p	2.93446	33
PSPH	07p	2.88565	34
MFSD3	08q	2.80477	35
NSFL1C	20p	2.79186	36
CDC73	01q	2.65964	37
NAA50	03q	2.6538	38
COMMD2	03q	2.65338	39
KIFC2	08q	2.64975	40
PSMD3	17q	2.64025	41
KPNA1	03q	2.62564	42
CBX3	07p	2.62559	43
DNAJB6	07q	2.58742	44
UBE2O	17q	2.58193	45
PMVK	01q	2.55125	46
FBXO45	03q	2.54744	47
B3GALNT2	01q	2.50901	48
C8ORF37	08q	2.48908	49
ZNF473	19q	2.47793	50
ABCC5	03q	2.47253	51
CUL4A	13q	2.47063	52
HEATR6	17q	2.46151	53
NDRG1	08q	2.44407	54
NUF2	01q	2.44072	55
SLC45A4	08q	2.43573	56
HSP90AB1	06p	2.41768	57
IGHMBP2	11q	2.38388	58
MROH6	08q	2.36846	59
MDH2	07q	2.3433	60
MBD4	03q	2.32311	61
ZNF337	20p	2.27807	62
COPS7A	12p	2.25609	63
NOP2	12p	2.25395	64
METTL23	17q	2.25159	65
LY6K	08q	2.23717	66
TNPO3	07q	2.22707	67
MTCH1	06p	2.20378	68
LRP12	08q	2.19948	69
PCID2	13q	2.17134	70
MRPL21	11q	2.16139	71
PRKCSH	19p	2.15408	72
TTC26	07q	2.14897	73
MRPS23	17q	2.13625	74
FKBP4	12p	2.13288	75
ATP2C1	03q	2.09381	76
ZNF526	19q	2.0924	77
STYXL1	07q	2.07936	78
MCM2	03q	2.06953	79
PARD6B	20q	2.06505	80
TBC1D10B	16p	2.03976	81
JMJD6	17q	2.03897	82
GUSB	07q	2.03148	83
EIF4A2	03q	2.02183	84
FRS3	06p	2.02023	85
TRIB3	20p	2.01889	86
LRRC59	17q	2.01387	87
ZNF180	19q	2.00653	88
AGBL5	02p	1.9896	89
PPP6R1	19q	1.98917	90
TSACC	01q	1.98412	91
CCDC97	19q	1.95389	92
TRA2B	03q	1.95113	93
ZFAND2A	07p	1.93344	94
ATP6V1A	03q	1.92985	95
EARS2	16p	1.92179	96
CCNL1	03q	1.9146	97
TSEN34	19q	1.89434	98
OPA3	19q	1.89432	99
KAT7	17q	1.89007	100

## Sheet: Table S6-Synteny
Syntenic Analysis for 29 HSF1-CanSig 8q Genes
	Cow (bosTau8)						Human (hg38)						Mouse (mm10)						Rat (rn6)
Out of order	MRPL13	chr14	84125769	84167593
						1	TPD52	chr8q	80034869	80080831		Out of order	Tpd52	chr3	8929435	9004515		Out of order	Tpd52	chr2	95008476	95039076
	NBN	chr14	76083359	76138973		2	NBN	chr8q	89933335	89984671		Out of order	Nbn	chr4q	15957966	15992589		Out of order	Nbn	chr5q	29622346	29656852
	DPY19L4**	chr14	71865817	71930953		3	DPY19L4	chr8q	94719874	94793848		Out of order	Dpy19l4	chr4q	11265078	11322131		Out of order	Dpy19l4	chr5q	24503073	24560077
	C14H8orf37**	chr14	71396707	71422674		4	C8orf37	chr8q	95244912	95269234		Out of order	2610301B20Rik	chr4q	10874497	10899423		Out of order	MGC94199	chr5q	23358805	23377695
	PABPC1	chr14	65816007	65833756		5	PABPC1	chr8q	100702915	100722087			Pabpc1	chr15q	36595657	36608973			Pabpc1	chr7q	75409580	75421874
	KLF10	chr14	63954119	63957276		6	KLF10	chr8q	102648779	102655902			Klf10	chr15q	38294405	38300711			Klf10	chr7q	77156009	77162096
	AZIN1	chr14	63767776	63802624		7	AZIN1	chr8q	102826301	102864200			Azin1	chr15q	38487429	38519266			Azin1	chr7q	77345645	77372398
	LRP12	chr14	62215197	62305653		8	LRP12	chr8q	104489230	104589024			Lrp12	chr15q	39870602	39943757			Lrp12	chr7q	78859784	78930832
	NUDCD1	chr14	57249476	57342026		9	NUDCD1	chr8q	109240918	109334121			Nudcd1	chr15q	44375226	44428307			Nudcd1	chr7q	83303492	83348430
	ENY2	chr14	57239785	57249241		10	ENY2	chr8q	109334322	109345960			Eny2	chr15q	44428110	44437685			Eny2	chr7q	83348693	83357492
						11	MRPL13	chr8q	120395843	120445407			Mrpl13	chr15q	55534094	55557312			Mrpl13	chr7q	95288399	95309956
Out of order	TPD52	chr14	45499599	45549966
Out of order	Slc45a4**	chr14	3677257	3743879																chr7q
	NDRG1	chr14	9109761	9165926		12	NDRG1	chr8q	133237170	133297304			Ndrg1	chr15q	66929317	66969641			Ndrg1	chr7q	107734325	107775701
	TRAPPC9**	chr14	4229502	4616563		13	TRAPPC9	chr8q	139727725	140457762			Trappc9	chr15q	72852168	73061204			Trappc9	chr7q	113986362	114309090
						14	SLC45A4	chr8q	141207165	141228574			Slc45a4	chr15q	73580290	73596526			Slc45a4*	chr7q	114821971	114848414
	JRK**	chr14	2871111	2876511		15	JRK	chr8q	142657459	142669994			Jrk	chr15q	74702411	74709322			Jrk	chr7q	115941787	115946471
	?	?	?	?		16	LY6K	chr8q	142700110	142704166			?	?	?	?			?	?	?	?
	MROH6**	chr14	2331145	2338246		17	MROH6	chr8q	143566192	143572758			Mroh6	chr15q	75882933	75888723			Mroh6**	chr7q	116914826	116921487
	PUF60	chr14	2164998	2177242		18	PUF60	chr8q	143816343	143829109			Puf60	chr15q	76070181	76080946			Puf60	chr7q	117129236	117140168
	PLEC**	chr14	2054722	2089358		19	PLEC	chr8q	143915146	143976745			Plec	chr15q	76170973	76229497			Plec	chr7q	117230318	117258599
	SHARPIN	chr14	1925025	1929354		20	SHARPIN	chr8q	144098632	144104237			Sharpin	chr15q	76347039	76351110			Sharpin	chr7q	117413150	117417363
	MAF1	chr14	1921782	1924816		21	MAF1	chr8q	144104401	144107612			Maf1	chr15q	76351293	76354378			Maf1**	chr7q	117417687	117420720
	HSF1	chr14	1806080	1825793		22	HSF1	chr8q	144291568	144314726			Hsf1	chr15q	76477361	76501155			Hsf1	chr7q	117538522	117565478
	CPSF1	chr14	1728206	1742668		23	CPSF1	chr8q	144393230	144409349			Cpsf1	chr15q	76595807	76607591			Cpsf1	chr7q	117661779	117672373
	CYHR1	chr14	1663922	1665535		24	CYHR1	chr8q	144449931	144465035			Cyhr1	chr15q	76643394	76660208			Cyhr1	chr7q	117720908	117722359
	KIFC2	chr14	1656360	1663803		25	KIFC2	chr8q	144466336	144474116			Kifc2	chr15q	76660640	76668196			Kifc2	chr7q	117723262	117730702
	GPT	chr14	1623901	1626907		26	GPT	chr8q	144504081	144507172			Gpt	chr15q	76696725	76699675			Gpt	chr7q	117759082	117761932
	MFSD3**	chr14	1620569	1623018		27	MFSD3	chr8q	144509035	144511228			Mfsd3	chr15q	76701541	76704239			Mfsd3	chr7q	117763899	117765902
	ZNF34	chr14	1491980	1497904		28	ZNF34	chr8q	144772223	144787345			?	?	?	?			?	?	?	?
	ZNF250**	chr14	1426211	1459491		29	ZNF250	chr8q	144876950	144901461			Zfp647	chr15q	76910369	76925448			Zfp647**	chr7q	118513063	118528454
	Length of syntenic region		74623868				Length of syntenic region		64866592				Length of syntenic region		40329791				Length of syntenic region		43118874
	**Determined BLAT																		**Determined BLAT
Syntenic Analysis for genes between TPD52 to ZNF250 in Human
Cow (bosTau8)					Human (hg38)					Mouse (mm10)					Rat (rn6)					human-cow	human-mouse	human-rat	mouse-cow	mouse-rat	rat-cow
					TPD52	chr8	80034869	80080831												0	0	0	0	0	0
					ZBTB10	chr8	80485618	80526265												0	0	0	0	0	0
					ZNF704	chr8	80628450	80874781												0	0	0	0	0	0
					PAG1	chr8	80967810	81112068												0	0	0	0	0	0
					FABP5	chr8	81280482	81284777												0	0	0	0	0	0
					PMP2	chr8	81440325	81447523												0	0	0	0	0	0
					FABP9	chr8	81458382	81461523												0	0	0	0	0	0
					FABP4	chr8	81478496	81483238												0	0	0	0	0	0
					FABP12	chr8	81524980	81531390												0	0	0	0	0	0
					IMPA1	chr8	81656915	81686354												0	0	0	0	0	0
					SLC10A5	chr8	81693655	81694972												0	0	0	0	0	0
In reverse order					ZFAND1	chr8	81701330	81721304												1	0	0	0	0	0
CHMP4C	chr14	83201744	83231069		CHMP4C	chr8	81732452	81759513												1	0	0	0	0	0
					SNX16	chr8	81799582	81842286												0	0	0	0	0	0
RALYL	chr14	80029572	80865916		RALYL	chr8	84183205	84921843												1	0	0	0	0	0
LRRCC1	chr14	79804531	79848868		LRRCC1	chr8	85107087	85146079												1	0	0	0	0	0
					E2F5	chr8	85177383	85214521												0	0	0	0	0	0
					CA13	chr8	85245486	85284073												0	0	0	0	0	0
CA1	chr14	79520632	79530892		CA1	chr8	85328228	85341714												1	0	0	0	0	0
CA3	chr14	79406490	79416487		CA3	chr8	85438826	85449038												1	0	0	0	0	0
CA2	chr14	79372236	79388592		CA2	chr8	85463901	85481492												1	0	0	0	0	0
					PSKH2	chr8	86047110	86069697		In reverse order					In reverse order					0	1	1	0	1	0
ATP6V0D2	chr14	78908047	78964217		ATP6V0D2	chr8	86098909	86154225		Atp6v0d2	chr4	19876837	19922566		Atp6v0d2	chr5	33843590	33892446		1	1	1	1	1	1
					SLC7A13	chr8	86214058	86230375		Slc7a13	chr4	19818726	19842213		Slc7a13	chr5	33784756	33805437		0	1	1	0	1	0
WWP1	chr14	78599362	78922016		WWP1	chr8	86342764	86467949		Wwp1	chr4	19608299	19709004		Wwp1	chr5	33609132	33696487		1	1	1	1	1	1
RMDN1	chr14	78559843	78593626		RMDN1	chr8	86472348	86508780		Rmdn1	chr4	19575065	19606932		Rmdn1	chr5	33581027	33604564		1	1	1	1	1	1
CPNE3	chr14	78500610	78547035		CPNE3	chr8	86514426	86561498		Cpne3	chr4	19519251	19570104		Cpne3	chr5	33529193	33560043		1	1	1	1	1	1
					CNGB3	chr8	86573934	86743675		Cngb3	chr4	19280849	19510623		Cngb3	chr5	33097653	33507467		0	1	1	0	1	0
					CNBD1	chr8	86866447	87382727												0	0	0	0	0	0
					DCAF4L2	chr8	87870742	87874068												0	0	0	0	0	0
MMP16	chr14	76757694	77111545		MMP16	chr8	88037231	88327488		Mmp16	chr4	17852892	18118734		Mmp16	chr5	31568418	31810484		1	1	1	1	1	1
RIPK2	chr14	76230687	76269287		RIPK2	chr8	89757746	89791064		Ripk2	chr4	16122740	16163643		Ripk2	chr5	29839476	29870390		1	1	1	1	1	1
					OSGIN2	chr8	89902533	89927887		Osgin2	chr4	15996353	16013838							0	1	0	0	0	0
NBN	chr14	76083359	76138973		NBN	chr8	89933335	89984671		Nbn	chr4	15957966	15992589		Nbn	chr5	29622346	29656852		1	1	1	1	1	1
DECR1	chr14	76022897	76066405		DECR1	chr8	90001351	90051999		Decr1	chr4	15917239	15945507		Decr1	chr5	29573892	29601731		1	1	1	1	1	1
CALB1	chr14	75988981	76010906		CALB1	chr8	90058607	90082881		Calb1	chr4	15881263	15906709		Calb1	chr5	29538379	29562774		1	1	1	1	1	1
					TMEM64	chr8	90621994	90645905		Tmem64	chr4	15265819	15286753							0	1	0	0	0	0
					NECAB1	chr8	90791692	90959402		Necab1	chr4	14952244	15149131		Necab1	chr5	28507595	28737556		0	1	1	0	1	0
										Tmem55a	chr4	14864218	14915260							0	0	0	0	0	0
					OTUD6B	chr8	91070195	91087095		Otud6b	chr4	14809504	14826587		Otud6b	chr5	28334911	28350074		0	1	1	0	1	0
					LRRC69	chr8	91102618	91219236		Lrrc69	chr4	14665753	14796052		Lrrc69	chr5	28133067	28317943		0	1	1	0	1	0
SLC26A7	chr14	75397722	75546727		SLC26A7	chr8	91209493	91398154		Slc26a7	chr4	14505196	14621778		Slc26a7	chr5	27989280	28131133		1	1	1	1	1	1
					RUNX1T1	chr8	91954966	92095654		Runx1t1	chr4	13751296	13895055		Runx1t1	chr5	27326761	27440018		0	1	1	0	1	0
					TRIQK	chr8	92883529	92966144		Triqk	chr4	12906836	12981485		Triqk	chr5	26493211	26566371		0	1	1	0	1	0
										Fam92a	chr4	12153141	12172015							0	0	0	0	0	0
										Rbm12b1	chr4	12140116	12146746							0	0	0	0	0	0
					RBM12B	chr8	93731500	93740996		Rbm12b2	chr4	12089369	12096271							0	1	0	0	0	0
TMEM67	chr14	72787388	72833290		TMEM67	chr8	93754843	93818119		Tmem67	chr4	12039355	12087957		Tmem67	chr5	25666137	25721056		1	1	1	1	1	1
PDP1	chr14	72678589	72687062		PDP1	chr8	93916854	93926068		Pdp1	chr4	11958182	11965981		Pdp1	chr5	25577594	25584278		1	1	1	1	1	1
CDH17	chr14	72437128	72525874		CDH17	chr8	94127165	94208587		Cdh17	chr4	11758156	11817905		Cdh17	chr5	25391235	25443675		1	1	1	1	1	1
GEM	chr14	72386750	72399661		GEM	chr8	94249256	94262319		Gem	chr4	11704446	11714993		Gem	chr5	25339478	25353661		1	1	1	1	1	1
RAD54B	chr14	72176934	72295285		RAD54B	chr8	94371959	94475115		Fsbp	chr4	11579661	11587802							1	1	0	1	0	0
					FSBP	chr8	94427711	94436952		Rad54b	chr4	11558919	11587802		Rad54b	chr5	25146962	25214467		0	1	1	0	1	0
ESRP1	chr14	71945028	72003342		ESRP1	chr8	94641135	94707466		Esrp1	chr4	11331932	11386778		Esrp1	chr5	24578106	24631698		1	1	1	1	1	1
DPY19L4**	chr14	71865817	71930953		DPY19L4	chr8	94719874	94793848		Dpy19l4	chr4	11265078	11322131		Dpy19l4	chr5	24503073	24560077		1	1	1	1	1	1
					INTS8	chr8	94823289	94880493		Ints8	chr4	11199157	11254259							0	1	0	0	0	0
CCNE2	chr14	71807749	71818067		CCNE2	chr8	94880224	94895254		Ccne2	chr4	11191350	11204779		Ccne2	chr5	24434871	24446406		1	1	1	1	1	1
INTS8	chr14	71795220	71807822																	0	0	0	0	0	0
TP53INP1	chr14	71743471	71753198		TP53INP1	chr8	94925971	94949387		Trp53inp1	chr4	11156440	11174377		Tp53inp1	chr5	24410894	24416888		1	1	1	1	1	1
NDUFAF6	chr14	71606356	71642582		NDUFAF6	chr8	95024985	95058716		Ndufaf6	chr4	11051045	11076205		Ndufaf6	chr5	24297168	24320804		1	1	1	1	1	1
PLEKHF2	chr14	71515115	71535602		PLEKHF2	chr8	95133720	95156685		Plekhf2	chr4	10988661	11007619		Plekhf2	chr5	24240241	24255606		1	1	1	1	1	1
C14H8orf37**	chr14	71396707	71422674																	0	0	0	0	0	0
GDF6	chr14	70399570	70416866		GDF6	chr8	96142332	96160792		Gdf6	chr4	9844371	9862345		Gdf6	chr5	23056344	23072666		1	1	1	1	1	1
UQCRB	chr14	70329413	70334127		UQCRB	chr8	96226675	96235634							Ptdss1	chr7	71294139	71356153		1	0	1	0	0	1
PTDSS1	chr14	70236067	70303427		PTDSS1	chr8	96261885	96334551		Sdc2	chr15	32920722	33034721		Sdc2	chr7	71572730	71685040		1	1	1	1	1	1
SDC2	chr14	69930850	70050653		SDC2	chr8	96493653	96611809												1	0	0	0	0	0
CPQ	chr14	69287299	69893052		CPQ	chr8	96645226	97143503		Cpq	chr15	33083128	33594552		Cpq	chr7	71709338	72167407		1	1	1	1	1	1
					TSPYL5	chr8	97273485	97277948		Tspyl5	chr15	33683874	33687883							0	1	0	0	0	0
MTDH	chr14	68799570	68853740		MTDH	chr8	97644178	97730260		Mtdh	chr15	34082718	34142385		Mtdh	chr7	72772439	72827908		1	1	1	1	1	1
LAPTM4B	chr14	68668783	68730663		LAPTM4B	chr8	97775580	97852602		Laptm4b	chr15	34238025	34284295		Laptm4b	chr7	72924910	72968097		1	1	1	1	1	1
MATN2	chr14	68478178	68651684		MATN2	chr8	97869020	98036718		Matn2	chr15	34306680	34436240							1	1	0	1	0	0
RPL30	chr14	68467634	68470954		RPL30	chr8	98041709	98045590		Rpl30	chr15	34440507	34443276		Rpl30	chr7	73213537	73216431		1	1	1	1	1	1
ERICH5	chr14	68428888	68454310		ERICH5	chr8	98064521	98093610												1	0	0	0	0	0
POP1	chr14	68377529	68406373		POP1	chr8	98117839	98159841		Pop1	chr15	34495310	34530653		Pop1	chr7	73270454	73298097		1	1	1	1	1	1
					NIPAL2	chr8	98189825	98294393		Nipal2	chr15	34572798	34678706		Nipal2	chr7	73339705	73450262		0	1	1	0	1	0
					KCNS2	chr8	98427021	98430795		Kcns2	chr15	34837354	34843407		Kcns2	chr7	73588171	73590385		0	1	1	0	1	0
STK3	chr14	67677675	67987802		STK3	chr8	98454630	98825681		Stk3	chr15	34875498	35155806		Stk3	chr7	73618678	73883701		1	1	1	1	1	1
OSR2	chr14	67533219	67540870		OSR2	chr8	98944402	98952104		Osr2	chr15	35296111	35303305		Osr2	chr7	74047819	74054945		1	1	1	1	1	1
					VPS13B	chr8	99013265	99877586		Vps13b	chr15	35371545	35931229		Vps13b	chr7	74118833	74722341		0	1	1	0	1	0
					COX6C	chr8	99877994	99894014		Rgs22	chr15	36009476	36140400							0	1	0	0	0	0
					RGS22	chr8	99960935	100105626												0	0	0	0	0	0
					FBXO43	chr8	100133359	100145871		Fbxo43	chr15	36150059	36164884		Fbxo43	chr7	74925090	74938663		0	1	1	0	1	0
					POLR2K	chr8	100150610	100154002		Polr2k	chr15	36174009	36177012		Polr2k	chr7	74989241	74992588		0	1	1	0	1	0
					SPAG1	chr8	100158034	100241904		Spag1	chr15	36179529	36235177		Spag1	chr7	74994604	75054294		0	1	1	0	1	0
RNF19A	chr14	66242246	66298706		RNF19A	chr8	100257058	100310166		Rnf19a	chr15	36239933	36283147		Rnf19a	chr7	75058757	75098331		1	1	1	1	1	1
ANKRD46	chr14	65992658	66033896		ANKRD46	chr8	100520771	100559786		Ankrd46	chr15	36477667	36496791		Ankrd46	chr7	75279447	75300406		1	1	1	1	1	1
					SNX31	chr8	100572883	100649665		Snx31	chr15	36504061	36555572							0	1	0	0	0	0
PABPC1	chr14	65816007	65833756		PABPC1	chr8	100702915	100722087		Pabpc1	chr15	36595657	36608973		Pabpc1	chr7	75409580	75421874		1	1	1	1	1	1
YWHAZ	chr14	65584520	65617318		YWHAZ	chr8	100918575	100953395		Ywhaz	chr15	36770261	36794538		Ywhaz	chr7	75574965	75597276		1	1	1	1	1	1
ZNF706	chr14	65337749	65345930		ZNF706	chr8	101197037	101205732		Zfp706	chr15	36997026	37007402							1	1	0	1	0	0
					GRHL2	chr8	101492439	101669724		Grhl2	chr15	37233035	37363568		Grhl2	chr7	76059450	76197350		0	1	1	0	1	0
NCALD	chr14	64875134	64898581		NCALD	chr8	101686541	101791211		Ncald	chr15	37366174	37459382		Ncald	chr7	76199304	76294663		1	1	1	1	1	1
					RRM2B	chr8	102204500	102239118		Rrm2b	chr15	37923952	37961055		Rrm2b	chr7	76750045	76780817		0	1	1	0	1	0
UBR5	chr14	64169831	64308334		UBR5	chr8	102252273	102412689		Ubr5	chr15	37967327	38078854							1	1	0	1	0	0
ODF1	chr14	64025333	64034795		ODF1	chr8	102551619	102561017		Odf1	chr15	38219202	38226735		Odf1	chr7	77066954	77074712		1	1	1	1	1	1
KLF10	chr14	63954119	63957276		KLF10	chr8	102648776	102655902		Klf10	chr15	38291463	38300711		Klf10	chr7	77156009	77162096		1	1	1	1	1	1
AZIN1	chr14	63767776	63802624		AZIN1	chr8	102826301	102864200		Azin1	chr15	38487429	38519266		Azin1	chr7	77345645	77372398		1	1	1	1	1	1
ATP6V1C1	chr14	63592783	63632905		ATP6V1C1	chr8	103021019	103073057		Atp6v1c1	chr15	38661903	38692444		Atp6v1c1	chr7	77678967	77716408		1	1	1	1	1	1
BAALC	chr14	63446260	63534092		BAALC	chr8	103140692	103230305		Baalc	chr15	38933908	38952916		Baalc	chr7	77763245	77836534		1	1	1	1	1	1
					FZD6	chr8	103298830	103332866		Fzd6	chr15	39006332	39038190		Fzd6	chr7	77899321	77931029		0	1	1	0	1	0
CTHRC1	chr14	63311959	63328221		CTHRC1	chr8	103372432	103383004		Cthrc1	chr15	39076931	39087119		Cthrc1	chr7	77966721	77977004		1	1	1	1	1	1
					SLC25A32	chr8	103398637	103415335		Slc25a32	chr15	39094190	39112716		Slc25a32	chr7	77987206	78004975		0	1	1	0	1	0
					DCAF13	chr8	103414713	103443452		Dcaf13	chr15	39112873	39146855		Dcaf13	chr7	78005231	78040216		0	1	1	0	1	0
					RIMS2	chr8	103819187	104254428		Rims2	chr15	39198285	39684372		Rims2	chr7	78558700	78592521		0	1	1	0	1	0
					DCSTAMP	chr8	104339795	104356689		Dcstamp	chr15	39745929	39760938							0	1	0	0	0	0
DPYS	chr14	62328131	62418497		DPYS	chr8	104379423	104467049		Dpys	chr15	39768484	39857470		Dpys	chr7	78769917	78847941		1	1	1	1	1	1
LRP12	chr14	62215197	62305653		LRP12	chr8	104489230	104589024		Lrp12	chr15	39870601	39943994		Lrp12	chr7	78859784	78930832		1	1	1	1	1	1
					ZFPM2	chr8	105318918	105804539		Zfpm2	chr15	40655041	41104592		Zfpm2	chr7	79471276	79964405		0	1	1	0	1	0
					OXR1	chr8	106447923	106752693		Oxr1	chr15	41447481	41861047		Oxr1	chr7	80351773	80788093		0	1	1	0	1	0
ABRA	chr14	59974385	59985200		ABRA	chr8	106759482	106770244		Abra	chr15	41865292	41869720		Abra	chr7	80792614	80796683		1	1	1	1	1	1
ANGPT1	chr14	59136609	59436688		ANGPT1	chr8	107249481	107498055		Angpt1	chr15	42424666	42676977		Angpt1	chr7	81342373	81592299		1	1	1	1	1	1
RSPO2	chr14	58537058	58709246		RSPO2	chr8	107899315	108083685		Rspo2	chr15	43020794	43170818		Rspo2	chr7	81974869	82059659		1	1	1	1	1	1
EIF3E	chr14	58397834	58445787		EIF3E	chr8	108201742	108248730		Eif3e	chr15	43250039	43282736							1	1	0	1	0	0
EMC2	chr14	58126042	58175903		EMC2	chr8	108443582	108489188		Emc2	chr15	43477228	43527777		Emc2	chr7	82338638	82377389		1	1	1	1	1	1
					TMEM74	chr8	108606849	108787615		Tmem74	chr15	43866694	43870029							0	1	0	0	0	0
TRHR	chr14	57479101	57524004		TRHR	chr8	109087423	109119583		Trhr	chr15	44196134	44235912		Trhr	chr7	83113671	83153520		1	1	1	1	1	1
NUDCD1	chr14	57249476	57342026		NUDCD1	chr8	109240918	109334121		Nudcd1	chr15	44375226	44428307		Nudcd1	chr7	83303492	83348430		1	1	1	1	1	1
ENY2	chr14	57239785	57249241		ENY2	chr8	109334322	109345960		Eny2	chr15	44428110	44437685		Eny2	chr7	83348693	83357492		1	1	1	1	1	1
					PKHD1L1	chr8	109362476	109537214		Pkhd1l1	chr15	44457552	44597135		Pkhd1l1	chr7	83373021	83548944		0	1	1	0	1	0
EBAG9	chr14	57006994	57020071		EBAG9	chr8	109540074	109565996		Ebag9	chr15	44619640	44641026		Ebag9	chr7	83564562	83582510		1	1	1	1	1	1
					SYBU	chr8	109574175	109643190		Sybu	chr15	44671855	44706488							0	1	0	0	0	0
KCNV1	chr14	56652420	56658519		KCNV1	chr8	109963644	109975847		Kcnv1	chr15	45106283	45114934		Kcnv1	chr7	84016863	84023205		1	1	1	1	1	1
					CSMD3	chr8	112222929	113377153		Csmd3	chr15	47580637	48791989							0	1	0	0	0	0
TRPS1	chr14	50844178	51066193		TRPS1	chr8	115408495	115669028		Trps1	chr15	50654758	50889049		Trps1	chr7	90090827	90318221		1	1	1	1	1	1
EIF3H	chr14	49733171	49830427		EIF3H	chr8	116644815	116755823		Eif3h	chr15	51786562	51865461							1	1	0	1	0	0
					UTP23	chr8	116766502	116774682		Utp23	chr15	51877440	51884622		Utp23	chr7	91384328	91389605		0	1	1	0	1	0
RAD21	chr14	49558482	49588329		RAD21	chr8	116845933	116874866		Rad21	chr15	51962603	51991760		Rad21	chr7	91511754	91538673		1	1	1	1	1	1
					AARD	chr8	116938224	116944000		Aard	chr15	52040106	52045722		Aard	chr7	91588457	91593299		0	1	1	0	1	0
					SLC30A8	chr8	117135097	117176714		Slc30a8	chr15	52295552	52335733		Slc30a8	chr7	91832987	91865774		0	1	1	0	1	0
MED30	chr14	48940086	48959166		MED30	chr8	117520712	117540262		Med30	chr15	52712444	52730431		Med30	chr7	92234596	92256100		1	1	1	1	1	1
EXT1	chr14	48318417	48634023		EXT1	chr8	117799364	118111819		Ext1	chr15	53068260	53346183		Ext1	chr7	92605015	92881392		1	1	1	1	1	1
SAMD12	chr14	47779595	48220402		SAMD12	chr8	118377987	118621945		Samd12	chr15	53461800	53902436		Samd12	chr7	92995598	93286757		1	1	1	1	1	1
TNFRSF11B	chr14	47432902	47461081		TNFRSF11B	chr8	118923556	118952144		Tnfrsf11b	chr15	54250618	54278484		Tnfrsf11b	chr7	93798579	93826586		1	1	1	1	1	1
COLEC10	chr14	47263661	47309061		COLEC10	chr8	119067184	119108455		Colec10	chr15	54410773	54466358		Colec10	chr7	93975450	94035999		1	1	1	1	1	1
MAL2	chr14	47140703	47173966		MAL2	chr8	119208370	119245673		Mal2	chr15	54571365	54602846		Mal2	chr7	94130851	94163649		1	1	1	1	1	1
NOV	chr14	47005557	47013935		NOV	chr8	119416311	119424438		Nov	chr15	54745927	54753761		Nov	chr7	94375133	94382154		1	1	1	1	1	1
FABP4	chr14	46833664	46838053																	0	0	0	0	0	0
FABP9	chr14	46817757	46821444																	0	0	0	0	0	0
PMP2	chr14	46801770	46806914																	0	0	0	0	0	0
FABP5	chr14	46644558	46650621																	0	0	0	0	0	0
ZNF704	chr14	45995018	46182981																	0	0	0	0	0	0
TPD52	chr14	45499599	45549966																	0	0	0	0	0	0
POLR2K	chr14	23735734	23737482																	0	0	0	0	0	0
					ENPP2	chr8	119557076	119638866		Enpp2	chr15	54838900	54920146		Enpp2	chr7	94479930	94563086		0	1	1	0	1	0
					TAF2	chr8	119730773	119832834		Taf2	chr15	55015128	55072152		Taf2	chr7	94698986	94755924		0	1	1	0	1	0
					DSCC1	chr8	119833940	119855930		Dscc1	chr15	55076100	55090491		Dscc1	chr7	94759075	94774787		0	1	1	0	1	0
					DEPTOR	chr8	119873654	120050918		Deptor	chr15	55112316	55259273							0	1	0	0	0	0
					COL14A1	chr8	120125107	120373575		Col14a1	chr15	55307749	55520803		Col14a1	chr7	95054876	95274073		0	1	1	0	1	0
					MRPL13	chr8	120395843	120445407		Mrpl13	chr15	55534094	55557312		Mrpl13	chr7	95288399	95309956		0	1	1	0	1	0
					MTBP	chr8	120445397	120523635		Mtbp	chr15	55557407	55610813		Mtbp	chr7	95309927	95387680		0	1	1	0	1	0
					SNTB1	chr8	120535744	120812069		Sntb1	chr15	55639153	55906949		Sntb1	chr7	95397775	95669775		0	1	1	0	1	0
HAS2	chr14	19703610	19733798		HAS2	chr8	121613030	121641390		Has2	chr15	56665626	56694546		Has2	chr7	96438045	96464049		1	1	1	1	1	1
ZHX2	chr14	18368119	18389396		ZHX2	chr8	122781661	122974515		Zhx2	chr15	57694666	57839832		Zhx2	chr7	97559840	97695739		1	1	1	1	1	1
DERL1	chr14	18307115	18333425		DERL1	chr8	123013163	123042423		Derl1	chr15	57869501	57892418		Derl1	chr7	97737175	97759852		1	1	1	1	1	1
TBC1D31	chr14	18223495	18290297		TBC1D31	chr8	123072679	123152152		Tbc1d31	chr15	57912198	57959402		Tbc1d31	chr7	97778259	97839666		1	1	1	1	1	1
					FAM83A	chr8	123179046	123210079		Fam83a	chr15	57985902	58010702		Fam83a	chr7	97855772	97880227		0	1	1	0	1	0
ZHX1	chr14	18126450	18149246		ZHX1	chr8	123248449	123274487		Zhx1	chr15	58047002	58076508		Zhx1	chr7	97915579	97944491		1	1	1	1	1	1
					ATAD2	chr8	123319850	123396465		Atad2	chr15	58094046	58135082		Wdyhv1	chr7	97957021	97977135		0	1	1	0	1	0
WDYHV1	chr14	18015437	18033296		WDYHV1	chr8	123416724	123442240		Wdyhv1	chr15	58141365	58155325		Atad2	chr7	97984753	98027379		1	1	1	1	1	1
					FBXO32	chr8	123497886	123541253		Fbxo32	chr15	58175878	58214892		Fbxo32	chr7	98065663	98098071		0	1	1	0	1	0
					KLHL38	chr8	123645674	123652950		Klhl38	chr15	58314572	58324169		Klhl38	chr7	98187957	98197087		0	1	1	0	1	0
					ANXA13	chr8	123680793	123737426		Anxa13	chr15	58341463	58389274		Anxa13	chr7	98217641	98270110		0	1	1	0	1	0
					FAM91A1	chr8	123768438	123810661												0	0	0	0	0	0
					FER1L6	chr8	123851986	124120061												0	0	0	0	0	0
TMEM65	chr14	17254350	17299175		TMEM65	chr8	124310917	124372699		Tmem65	chr15	58782268	58823427		Fam91a1	chr7	98302805	98341201		1	1	1	1	1	1
TRMT12	chr14	17195630	17197461		TRMT12	chr8	124450806	124453025		Trmt12	chr15	58872648	58876781		Tmem65	chr7	98668588	98709613		1	1	1	1	1	1
					RNF139	chr8	124474766	124488618		Rnf139	chr15	58889228	58902390		Trmt12	chr7	98748546	98750173		0	1	1	0	1	0
TATDN1	chr14	17140120	17171603		TATDN1	chr8	124488494	124539088		Tatdn1	chr15	58890152	58933730		Rnf139	chr7	98770839	98782025		1	1	1	1	1	1
NDUFB9	chr14	17132668	17140075		NDUFB9	chr8	124539101	124549986		Ndufb9	chr15	58933809	58939489		Ndufb9	chr7	98813061	98819408		1	1	1	1	1	1
MTSS1	chr14	16971032	17132800		MTSS1	chr8	124550769	124728507		Mtss1	chr15	58941233	59082026		Mtss1	chr7	98820805	98960736		1	1	1	1	1	1
ZNF572	chr14	16756959	16783575		ZNF572	chr8	124973296	124979388												1	0	0	0	0	0
SQLE	chr14	16723392	16745626		SQLE	chr8	124998477	125022283		Sqle	chr15	59315091	59331193		Sqle	chr7	99609928	99624803		1	1	1	1	1	1
NSMCE2	chr14	16424022	16666241		NSMCE2	chr8	125091822	125367125		Nsmce2	chr15	59374197	59539666		Nsmce2	chr7	99677334	99900765		1	1	1	1	1	1
TRIB1	chr14	16353387	16361545		TRIB1	chr8	125432208	125438405		Trib1	chr15	59648653	59657099		Trib1	chr7	99954491	99961026		1	1	1	1	1	1
FAM84B	chr14	15464447	15469510		FAM84B	chr8	126552437	126558466		Fam84b	chr15	60818995	60825080							1	1	0	1	0	0
					POU5F1B	chr8	127415611	127417196												0	0	0	0	0	0
MYC	chr14	13769241	13774438		MYC	chr8	127735433	127742951		Myc	chr15	61985340	61990361		Myc	chr7	102586312	102591239		1	1	1	1	1	1
					GSDMC	chr8	129748195	129786888		Gsdmc	chr15	63775970	63808739		Gsdmc	chr7	104474417	104486710		0	1	1	0	1	0
										Gsdmc2	chr15	63824345	63845176							0	0	0	0	0	0
										Gsdmc3	chr15	63857724	63878558							0	0	0	0	0	0
										Gsdmc4	chr15	63891264	63912297							0	0	0	0	0	0
FAM49B	chr14	11761797	11871731		FAM49B	chr8	129839592	129939872		Fam49b	chr15	63929093	64060448		Fam49b	chr7	104516388	104641795		1	1	1	1	1	1
ASAP1	chr14	11327980	11696284		ASAP1	chr8	130052104	130443660		Asap1	chr15	64086839	64312673		Asap1	chr7	104670075	104951090		1	1	1	1	1	1
ADCY8	chr14	10821669	11047549		ADCY8	chr8	130780300	131040589		Adcy8	chr15	64699034	64922296		Adcy8	chr7	105353898	105592804		1	1	1	1	1	1
					EFR3A	chr8	131916753	132013639		Efr3a	chr15	65787040	65873812		Efr3a	chr7	106535433	106616805		0	1	1	0	1	0
					OC90	chr8	132024219	132059380		Oc90	chr15	65876052	65912287		Oc90	chr7	106619325	106653567		0	1	1	0	1	0
					HHLA1	chr8	132061485	132105265		Hhla1	chr15	65922442	65976804		Kcnq3	chr7	106714478	107009639		0	1	1	0	1	0
KCNQ3	chr14	9793460	10085226		KCNQ3	chr8	132120857	132447262		Kcnq3	chr15	65994914	66286224		Lrrc6	chr7	107130401	107231507		1	1	1	1	1	1
LRRC6	chr14	9657202	9728205		LRRC6	chr8	132570418	132675482		Lrrc6	chr15	66379857	66500910		Tmem71	chr7	107264234	107392808		1	1	1	1	1	1
PHF20L1	chr14	9551696	9598565																	0	0	0	0	0	0
					TMEM71	chr8	132709945	132760668		Tmem71	chr15	66526211	66561046							0	1	0	0	0	0
					PHF20L1	chr8	132775357	132848807		Phf20l1	chr15	66577571	66645255		Phf20l1	chr7	107410036	107445219		0	1	1	0	1	0
TG	chr14	9262249	9508938		TG	chr8	132866959	133134899		Tg	chr15	66670769	66850720		Tg	chr7	107467259	107652897		1	1	1	1	1	1
SLA	chr14	9334777	9371282		SLA	chr8	133036727	133060358		Sla	chr15	66780818	66831829		Sla	chr7	107585054	107634287		1	1	1	1	1	1
					WISP1	chr8	133191038	133231689		Wisp1	chr15	66891392	66923199		Wisp1	chr7	107695226	107723756		0	1	1	0	1	0
NDRG1	chr14	9109761	9165926		NDRG1	chr8	133237170	133297304		Ndrg1	chr15	66929317	66969641		Ndrg1	chr7	107734325	107775701		1	1	1	1	1	1
ST3GAL1	chr14	8970644	8985785		ST3GAL1	chr8	133454847	133571940		St3gal1	chr15	67102874	67176882		St3gal1	chr7	107898760	107905428		1	1	1	1	1	1
					ZFAT	chr8	134477787	134713049		Zfat	chr15	68083737	68258856		Zfat	chr7	109037787	109205369		0	1	1	0	1	0
KHDRBS3	chr14	7440516	7582740		KHDRBS3	chr8	135457464	135647609		Khdrbs3	chr15	68928419	69093518		Khdrbs3	chr7	110031817	110179474		1	1	1	1	1	1
					FAM135B	chr8	138130022	138496822		Fam135b	chr15	71445677	71727838							0	1	0	0	0	0
					COL22A1	chr8	138588234	138914006		Col22a1	chr15	71798475	72034227							0	1	0	0	0	0
KCNK9	chr14	4644331	4741652		KCNK9	chr8	139617120	139703056		Kcnk9	chr15	72512118	72546279		Kcnk9	chr7	113903755	113937655		1	1	1	1	1	1
TRAPPC9	chr14	4229511	4616552		TRAPPC9	chr8	139727725	140457762		Trappc9	chr15	72589619	73055812		Trappc9	chr7	113986362	114309090		1	1	1	1	1	1
CHRAC1	chr14	4182519	4185763		CHRAC1	chr8	140511297	140517153		Chrac1	chr15	73090411	73094075		Chrac1	chr7	114323541	114326930		1	1	1	1	1	1
					AGO2	chr8	140520150	140635546		Ago2	chr15	73101624	73184947		Ago2	chr7	114339606	114377277		0	1	1	0	1	0
PTK2	chr14	3870892	4065009		PTK2	chr8	140658381	141001313		Ptk2	chr15	73205104	73423191		Ptk2	chr7	114436419	114590208		1	1	1	1	1	1
PTP4A3	chr14	3578345	3586015		DENND3	chr8	141128611	141195804		Dennd3	chr15	73512559	73572242							1	1	0	1	0	0
					SLC45A4	chr8	141211927	141228574		Slc45a4	chr15	73580290	73596526							0	1	0	0	0	0
					GPR20	chr8	141356485	141367265		Gpr20	chr15	73694606	73707505		Gpr20	chr7	114944281	114945344		0	1	1	0	1	0
TSNARE1	chr14	3054762	3171547		TSNARE1	chr8	142269461	142403249												1	0	0	0	0	0
										Ptp4a3	chr15	73748025	73758766		Ptp4a3	chr7	114997102	115002902		0	0	0	0	1	0
ARC	chr14	2892672	2894998		ARC	chr8	142611043	142614472		Arc	chr15	74669080	74672570		Arc	chr7	115907096	115910541		1	1	1	1	1	1
JRK**	chr14	2871111	2876511		JRK	chr8	142657459	142669994		Jrk	chr15	74702411	74709322		Jrk	chr7	115941787	115946471		1	1	1	1	1	1
					PSCA	chr8	142670307	142682727		Psca	chr15	74714838	74717065							0	1	0	0	0	0
					LY6K	chr8	142700110	142704166												0	0	0	0	0	0
THEM6	chr14	2839178	2842655		THEM6	chr8	142727202	142736932		Them6	chr15	74721233	74724373		Them6	chr7	115956275	115959453		1	1	1	1	1	1
					SLURP1	chr8	142740943	142742411		Slurp1	chr15	74726643	74728026		Slurp1	chr7	115961654	115963071		0	1	1	0	1	0
					LYPD2	chr8	142750149	142752534												0	0	0	0	0	0
LYNX1	chr14	2814588	2816686		LYNX1	chr8	142771196	142777328		Lynx1	chr15	74747855	74752979		Lynx1	chr7	115982878	115988082		1	1	1	1	1	1
LY6D	chr14	2801382	2803021		LY6D	chr8	142784881	142786592		Ly6d	chr15	74762055	74763567		Ly6d	chr7	115993303	115994812		1	1	1	1	1	1
GML	chr14	2715412	2742638		GML	chr8	142834800	142846846		Gml	chr15	74813454	74818815		Psca	chr7	116090188	116091955		1	1	1	1	1	1
CYP11B1	chr14	2705111	2712734		CYP11B1	chr8	142872356	142879820		Cyp11b1	chr15	74834891	74841643							1	1	0	1	0	0
															Cyp11b3	chr7	116156218	116161708		0	0	0	0	0	0
					CYP11B2	chr8	142910558	142917843		Cyp11b2	chr15	74851009	74856318		Cyp11b2	chr7	116248758	116255173		0	1	1	0	1	0
LY6E	chr14	2624757	2628462		LY6E	chr8	143018484	143022410		Ly6e	chr15	74955070	74959905		Ly6e	chr7	116356168	116359862		1	1	1	1	1	1
LY6H	chr14	2563159	2565614		LY6H	chr8	143157913	143160040		Ly6h	chr15	75564744	75566648		Ly6h	chr7	116605555	116607408		1	1	1	1	1	1
					GPIHBP1	chr8	143213192	143217170												0	0	0	0	0	0
					ZFP41	chr8	143246820	143253591		Zfp41	chr15	75616683	75625300							0	1	0	0	0	0
					GLI4	chr8	143267436	143276931							Gli4	chr7	116671971	116677184		0	0	1	0	0	0
					ZNF696	chr8	143291388	143299950												0	0	0	0	0	0
					TOP1MT	chr8	143309325	143359977		Top1mt	chr15	75657032	75678800		Top1mt	chr7	116688808	116711837		0	1	1	0	1	0
					RHPN1	chr8	143368854	143384220		Rhpn1	chr15	75704287	75714419		Rhpn1	chr7	116739061	116749791		0	1	1	0	1	0
					MAFA	chr8	143428059	143430432		Mafa	chr15	75746842	75747922							0	1	0	0	0	0
										Zc3h3	chr15	75754446	75841908		Zc3h3	chr7	116787761	116872536		0	0	0	0	1	0
GSDMD	chr14	2341281	2347798		GSDMD	chr8	143553386	143563061		Gsdmd	chr15	75862338	75867404		Gsdmd	chr7	116889544	116894130		1	1	1	1	1	1
MROH6**	chr14	2331145	2338246		MROH6	chr8	143566192	143572758		Mroh6	chr15	75882933	75888723							1	1	0	1	0	0
EEF1D	chr14	2313945	2326721		EEF1D	chr8	143579721	143597675		Eef1d	chr15	75894795	75909344		Eef1d	chr7	116928263	116936674		1	1	1	1	1	1
					TIGD5	chr8	143597903	143600315		Tigd5	chr15	75909734	75914535		Tigd5	chr7	116943056	116945576		0	1	1	0	1	0
										Pycrl	chr15	75916462	75921560							0	0	0	0	0	0
TSTA3	chr14	2288554	2293395		TSTA3	chr8	143612617	143617562		Tsta3	chr15	75924682	75929730		Tsta3	chr7	116958426	116963281		1	1	1	1	1	1
CCDC166	chr14	2253176	2254950																	0	0	0	0	0	0
					ZNF623	chr8	143636012	143653730		Zfp623	chr15	75940951	75949400							0	1	0	0	0	0
					ZNF707	chr8	143684451	143695385		Zfp707	chr15	75969184	75975865		Zfp707	chr7	116996845	117007663		0	1	1	0	1	0
															RGD1311188	chr7	117025916	117032864		0	0	0	0	0	0
										Ccdc166	chr15	75979871	75982285		Ccdc166	chr7	117039889	117041693		0	0	0	0	1	0
MAPK15	chr14	2235032	2240765		MAPK15	chr8	143716336	143722463		Mapk15	chr15	75993768	75999153		Mapk15	chr7	117055644	117060958		1	1	1	1	1	1
										Fam83h	chr15	76001091	76009498		Fam83h	chr7	117062747	117070936		0	0	0	0	1	0
					SCRIB	chr8	143790919	143815379		Scrib	chr15	76047162	76069784		Scrib	chr7	117105809	117128798		0	1	1	0	1	0
PUF60	chr14	2164998	2177242		PUF60	chr8	143816343	143829109		Puf60	chr15	76070181	76080870		Puf60	chr7	117129236	117140168		1	1	1	1	1	1
NRBP2	chr14	2152611	2159658		NRBP2	chr8	143833584	143840974												1	0	0	0	0	0
					EPPK1	chr8	143857318	143878464		Eppk1	chr15	76101487	76120195							0	1	0	0	0	0
															Nrbp2	chr7	117145960	117151694		0	0	0	0	0	0
PLEC**	chr14	2054722	2089358		PLEC	chr8	143915146	143939590		Plec	chr15	76170973	76195710		Plec	chr7	117230318	117259141		1	1	1	1	1	1
					PARP10	chr8	143977151	143986471		Parp10	chr15	76232994	76243440							0	1	0	0	0	0
GRINA	chr14	2018558	2021709		GRINA	chr8	143990057	143993415		Grina	chr15	76246806	76249904		Grina	chr7	117304741	117307916		1	1	1	1	1	1
					SPATC1	chr8	144012413	144047114		Spatc1	chr15	76268088	76292572		Spatc1	chr7	117326278	117349957		0	1	1	0	1	0
										Smpd5	chr15	76294433	76296896		Smpd5	chr7	117351701	117354241		0	0	0	0	1	0
OPLAH	chr14	1957553	1966647		OPLAH	chr8	144051265	144060703		Oplah	chr15	76296602	76307245		Oplah	chr7	117353953	117369159		1	1	1	1	1	1
EXOSC4	chr14	1947197	1949074		EXOSC4	chr8	144078618	144080648		Exosc4	chr15	76327396	76330670		Exosc4	chr7	117390301	117393044		1	1	1	1	1	1
GPAA1	chr14	1942671	1945910		GPAA1	chr8	144082620	144086216		Gpaa1	chr15	76331293	76334899		Gpaa1	chr7	117394366	117397950		1	1	1	1	1	1
CYC1	chr14	1930182	1932580		CYC1	chr8	144095034	144097527		Cyc1	chr15	76343522	76345934		Cyc1	chr7	117409575	117411953		1	1	1	1	1	1
SHARPIN	chr14	1925025	1929354		SHARPIN	chr8	144098632	144104237		Sharpin	chr15	76347039	76351110		Sharpin	chr7	117413150	117417363		1	1	1	1	1	1
MAF1	chr14	1921782	1924816		MAF1	chr8	144104401	144107612		Maf1	chr15	76351293	76354378		Maf1	chr7	117417686	117420720		1	1	1	1	1	1
MROH1	chr14	1844663	1894424		MROH1	chr8	144148644	144261940		Mroh1	chr15	76380512	76453039							1	1	0	1	0	0
					BOP1	chr8	144262045	144291438		Bop1	chr15	76452995	76477269		Bop1	chr7	117514528	117538342		0	1	1	0	1	0
HSF1	chr14	1806080	1825793		HSF1	chr8	144291568	144314726		Hsf1	chr15	76477361	76501155		Hsf1	chr7	117538522	117565478		1	1	1	1	1	1
DGAT1	chr14	1795424	1804838		DGAT1	chr8	144314582	144326919		Dgat1	chr15	76502011	76511994		Dgat1	chr7	117566365	117576732		1	1	1	1	1	1
SCRT1	chr14	1782900	1790463		SCRT1	chr8	144330564	144336281		Scrt1	chr15	76516202	76522129		Scrt1	chr7	117583452	117587103		1	1	1	1	1	1
					TMEM249	chr8	144353225	144354931												0	0	0	0	0	0
					FBXL6	chr8	144355427	144358523		Fbxl6	chr15	76535727	76538746		Fbxl6	chr7	117602055	117604954		0	1	1	0	1	0
					SLC52A2	chr8	144358580	144361286		Slc52a2	chr15	76538942	76542130		Slc52a2	chr7	117605049	117608460		0	1	1	0	1	0
ADCK5	chr14	1742710	1756301		ADCK5	chr8	144374014	144393238		Adck5	chr15	76576358	76595811		Adck5	chr7	117643975	117661788		1	1	1	1	1	1
CPSF1	chr14	1728206	1742668		CPSF1	chr8	144393230	144409349		Cpsf1	chr15	76595807	76607591		Cpsf1	chr7	117661779	117672373		1	1	1	1	1	1
SLC39A4	chr14	1719731	1724221		SLC39A4	chr8	144412413	144416895		Slc39a4	chr15	76612382	76616852		Slc39a4	chr7	117675729	117679903		1	1	1	1	1	1
VPS28	chr14	1693642	1698621		VPS28	chr8	144423600	144428563		Vps28	chr15	76622085	76626084		Vps28	chr7	117684338	117688187		1	1	1	1	1	1
TONSL	chr14	1681493	1692499		TONSL	chr8	144428779	144444429		Tonsl	chr15	76626236	76639929		Tonsl	chr7	117688396	117703094		1	1	1	1	1	1
CYHR1	chr14	1663926	1677878		CYHR1	chr8	144449931	144465035		Cyhr1	chr15	76643394	76660208		Cyhr1	chr7	117720908	117722359		1	1	1	1	1	1
KIFC2	chr14	1656360	1663803		KIFC2	chr8	144466336	144474116		Kifc2	chr15	76660640	76668196		Kifc2	chr7	117723262	117730702		1	1	1	1	1	1
FOXH1	chr14	1654700	1656256		FOXH1	chr8	144473731	144476335		Foxh1	chr15	76668223	76669948		Foxh1	chr7	117730306	117732387		1	1	1	1	1	1
PPP1R16A	chr14	1628813	1633988		PPP1R16A	chr8	144478350	144502121		Ppp1r16a	chr15	76671679	76694915		Ppp1r16a	chr7	117734001	117757249		1	1	1	1	1	1
GPT	chr14	1623901	1626907		GPT	chr8	144504081	144507172		Gpt	chr15	76696725	76699675		Gpt	chr7	117759082	117761932		1	1	1	1	1	1
MFSD3**	chr14	1620569	1623018		MFSD3	chr8	144509035	144511228		Mfsd3	chr15	76701541	76704239		Mfsd3	chr7	117763899	117765902		1	1	1	1	1	1
RECQL4	chr14	1614026	1620509		RECQL4	chr8	144511283	144517826		Recql4	chr15	76703552	76710559		Recql4	chr7	117765891	117773056		1	1	1	1	1	1
LRRC14	chr14	1610261	1613725		LRRC14	chr8	144517964	144525175		Lrrc14	chr15	76710739	76715091		Lrrc14	chr7	117773947	117779506		1	1	1	1	1	1
LRRC24	chr14	1604104	1609477		LRRC24	chr8	144522376	144527032		Lrrc24	chr15	76715275	76722173		Lrrc24	chr7	117779732	117786872		1	1	1	1	1	1
ARHGAP39	chr14	1563865	1600378		ARHGAP39	chr8	144529178	144685812		Arhgap39	chr15	76723984	76818170		Arhgap39	chr7	117788715	117880289		1	1	1	1	1	1
					ZNF251	chr8	144720908	144755585		Zfp251	chr15	76852140	76871435		Zfp251	chr7	117911304	117939274		0	1	1	0	1	0
					ZNF34	chr8	144772223	144787345												0	0	0	0	0	0
					RPL8	chr8	144789764	144792389												0	0	0	0	0	0
					ZNF517	chr8	144798875	144809144												0	0	0	0	0	0
					ZNF7	chr8	144827517	144843222		Zfp7	chr15	76879275	76892394							0	1	0	0	0	0
COMMD5	chr14	1531490	1533526		COMMD5	chr8	144850165	144853067		Commd5	chr15	76899940	76901297		Commd5	chr7	117963271	117964693		1	1	1	1	1	1
RPL8	chr14	1505029	1507626							Rpl8	chr15	76904070	76906318							0	0	0	1	0	0
					ZNF250	chr8	144876950	144901461		Zfp647	chr15	76910369	76925448							0	1	0	0	0	0
ZNF34	chr14	1491980	1497904																	0	0	0	0	0	0
166				Num. Genes	267					238					200			Number of syntenic genes		153	190	162	119	165	109
																		Percentage of syntenic genes		0.573034	0.71161	0.606742	0.5	0.693277	0.545
																		Including mm chr4 or rn chr5			225	192	141	195	130
																					0.842697	0.719101	0.592437	0.819328	0.65
																				human-cow	human-mouse	human-rat	mouse-cow	mouse-rat	rat-cow

## Sheet: Table S7-HSF1-Neigbhors
HSF1 Neighbors (hg38)	From	To	Midpoint	Distance from HSF1	Rounded to 1000
EXOSC4	144078619	144080648	144079633	-223526	-224
GPAA1	144082610	144086216	1.44084e+08	-218747	-219
CYC1	144095035	144097527	1.44096e+08	-206879	-207
SHARPIN	144098633	144104237	1.44101e+08	-201725	-202
MAF1	144104402	144107612	1.44106e+08	-197153	-197
WDR97	144107726	144118315	144113020	-190140	-190
HGH1	144137769	144140843	1.44139e+08	-163854	-164
MROH1	144161025	144261927	1.44211e+08	-91684	-92
BOP1	144262102	144291370	1.44277e+08	-26424	-26
SCX	144266560	144268481	144267520	-35639.5	-36
HSF1	144291598	144314722	1.44303e+08	0	0
DGAT1	144314584	144326910	1.44321e+08	17587	18
SCRT1	144330565	144336281	1.44333e+08	30263	30
TMEM249	144353228	144354914	1.44354e+08	50911	51
FBXL6	144355431	144358512	144356971	53811.5	54
SLC52A2	144358557	144361270	144359913	56753.5	57
ADCK5	144374052	144393236	1.44384e+08	80484	80
CPSF1	144393231	144409349	1.44401e+08	98130	98
SLC39A4	144412414	144416895	144414654	111494	111
VPS28	144423601	144428563	1.44426e+08	122922	123
TONSL	144428808	144444444	1.44437e+08	133466	133

## Sheet: Table S8-WebGestalt Pathways
Study	Pathway	Adjusted P-value
TCGA_RNASeq_ACC
	GO:0006378 mRNA polyadenylation	0.0305
	GO:0043631 RNA polyadenylation	0.0305
TCGA_RNASeq_BLCA
TCGA_RNASeq_BRCA
TCGA_RNASeq_CESC
TCGA_RNASeq_CHOL
TCGA_RNASeq_COADREAD
	GO:0006378 mRNA polyadenylation	0.0253892
	GO:0043631 RNA polyadenylation	0.0253892
TCGA_RNASeq_DLBC
TCGA_RNASeq_ESCA
	GO:0006378 mRNA polyadenylation	0.0198618
	GO:0043631 RNA polyadenylation	0.0198618
TCGA_RNASeq_GBM
TCGA_RNASeq_GBMLGG
TCGA_RNASeq_HNSC
TCGA_RNASeq_KICH
	GO:0006378 mRNA polyadenylation	0.0433714
	GO:0043631 RNA polyadenylation	0.0433714
TCGA_RNASeq_KIRP
TCGA_RNASeq_LAML
TCGA_RNASeq_LGG
TCGA_RNASeq_LIHC
	GO:0006378 mRNA polyadenylation	0.0120657
	GO:0043631 RNA polyadenylation	0.0120657
	GO:0031124 mRNA 3'-end processing	0.0428449
TCGA_RNASeq_LUAD
	GO:0006378 mRNA polyadenylation	0.00608958
	GO:0043631 RNA polyadenylation	0.00608958
	GO:0031124 mRNA 3'-end processing	0.0429761
TCGA_RNASeq_LUSC
TCGA_RNASeq_MESO
TCGA_RNASeq_OV
	GO:0006378 mRNA polyadenylation	0.0266833
	GO:0043631 RNA polyadenylation	0.0266833
TCGA_RNASeq_PAAD
TCGA_RNASeq_PCPG
TCGA_RNASeq_PRAD
TCGA_RNASeq_SARC
TCGA_RNASeq_SKCM
TCGA_RNASeq_STAD
	GO:0006378 mRNA polyadenylation	0.00240065
	GO:0043631 RNA polyadenylation	0.00240065
	GO:0031124 mRNA 3'-end processing	0.0302596
TCGA_RNASeq_STES
TCGA_RNASeq_TGCT
TCGA_RNASeq_THCA
TCGA_RNASeq_THYM
TCGA_RNASeq_UCEC
TCGA_RNASeq_UCS
TCGA_RNASeq_UVM

## Sheet: Table S9-Transcriptome Studies
The largest transcriptome cancer studies by primary tumor site selected in this report.
Primary Site	cBioPortal ID	Study Name	Cases
Adrenal Gland	acc_tcga	Adrenocortical Carcinoma (TCGA, Provisional)	79
Bile Duct	chol_tcga	Cholangiocarcinoma (TCGA, Provisional)	36
Bladder	blca_tcga	Bladder Urothelial Carcinoma (TCGA, Provisional)	408
Blood	laml_tcga	Acute Myeloid Leukemia (TCGA, Provisional)	179
Brain	lgg_tcga	Brain Lower Grade Glioma (TCGA, Provisional)	530
Breast	brca_tcga	Breast Invasive Carcinoma (TCGA, Provisional)	1100
Cervix	cesc_tcga	Cervical Squamous Cell Carcinoma and Endocervical Adenocarcinoma (TCGA, Provisional)	306
Colorectal	coadread_tcga	Colorectal Adenocarcinoma (TCGA, Provisional)	382
Esophagus	esca_tcga	Esophageal Carcinoma (TCGA, Provisional)	185
Eye	Uvm_tcga	Uveal Melanoma (TCGA, Provisional)	80
Head And Neck	hnsc_tcga	Head and Neck Squamous Cell Carcinoma (TCGA, Provisional)	522
Kidney	kirc_tcga	Kidney Renal Clear Cell Carcinoma (TCGA, Provisional)	534
Liver	lihc_tcga	Liver Hepatocellular Carcinoma (TCGA, Provisional)	373
Lung	luad_tcga	Lung Adenocarcinoma (TCGA, Provisional)	517
Lymph	dlbc_tcga	Lymphoid Neoplasm Diffuse Large B-cell Lymphoma (TCGA, Provisional)	48
Nervous system	gbm_tcga	Glioblastoma Multiforme (TCGA, Provisional)	528
Ovary	ov_tcga	Ovarian Serous Cystadenocarcinoma (TCGA, Provisional)	558
Pancreas	paad_tcga	Pancreatic Adenocarcinoma (TCGA, Provisional)	179
Pleural	meso_tcga	Mesothelioma (TCGA, Provisional)	87
Prostate	prad_tcga	Prostate Adenocarcinoma (TCGA, Provisional)	498
Skin	skcm_tcga	Skin Cutaneous Melanoma (TCGA, Provisional)	472
Soft Tissue	sarc_tcga	Sarcoma (TCGA, Provisional)	263
Stomach	stad_tcga	Stomach Adenocarcinoma (TCGA, Provisional)	415
Testis	tgct_tcga	Testicular Germ Cell Cancer (TCGA, Provisional)	156
Thymus	thym_tcga	Thymoma (TCGA, Provisional)	120
Thyroid	thca_tcga	Thyroid Carcinoma (TCGA, Provisional)	509
Uterus	ucec_tcga	Uterine Corpus Endometrial Carcinoma (TCGA, Provisional)	177
